# Supplementary material for: Efficacy of a one-catheter concept for transradial coronary angiography
Source: PLoS One. 2018 Jan 2;13(1):e0189899. doi: 10.1371/journal.pone.0189899 (PMC5749733; doi:10.1371/journal.pone.0189899)
Supplement: S1 Data — (XLSX) [file pone.0189899.s001.xlsx]

## Sheet: Alle P. in Wertung
Center	Number	Date of birth	ProcNo	Date of procedure	Age	Operater	Sex	Body Length	Body Weight	BMI	BSA	INR	Hb	Arterial Approach	Dye Volume	FT	X-ray	previous bypass surgery	Date of admission	Date of demission	Hospital stay (days)	Inpatient/Outpatient	Diagnostic/PCI	Size of sheath	Sheath switch	left radial artery	RRsys	RRdiast	RRmean	HR_preangio	RRsys_n	RRdias_n	RRmean_n	HFn_postangio	angiosystem	cath	LCA	RCA	cath_switch	radial_artery	r_break_up	post_compl	r_spasm	verapamil	nitrate	atropin	AP	CCS	NYHA
1	1				0	21	2							0	210	9	43.9	0			0	1	1	5	0	0	168	88	111		155	86	81			0	2	0		4	0	0	0	2	0.2	0	1	0	0
1	2				0	21	1	171	75	25.6489	1.87	87	13.3	0	300	960	105.84	0			0	1	1	6	0	0					145	68	96			1	0	0	1	0	0	0	0	2	0.2	0	1	0	0
1	3				0	21	1	177	78	24.8971	1.95	87	13.5	0	180	474	37.69	0			0	1	1	6	0	0					136	63	95			0	0	0		0	0	0	0	2	0.2	0	1	0	0
1	4				0	21	2	159	70	27.6888	1.72			0	110	242	25.63	0			0	1	0	6	0	0										0	0	0		0	0	0	0	2	0.2	0	1	0	0
1	5				0	9	1	170	102	35.2941	2.12	29	15.3	0	100	127	54.8	0			0	1	0	6	0	0					128	87	63			0	0	0		0	0	1	0	2	0.2	0	4	0	2
1	6				0	9	1	180	78	24.0741	1.98	95	12.8	0	100	800	34.3	0			0	1	1	6	0	0					153	80	97			0	2	0		0	0	1	0	2	0.2	0	4	0	1
1	7				0	9	1	174	76	25.1024	1.91	85	15.7	0	180	514	47.5	0			0	1	1	6	0	0	174	73	119							0	2	0		0	0	0	0	2	0.2	0		2.5	0
1	8				0	9	1	176	72	23.2438	1.88	90	14.4	0	90	152	16.5	1				2	0	5	0	0					121	72	75			1	0	0	1	0	0	0	0	2	0.2	0	4	0	0
1	9				0	14	1	172	80	27.0416	1.93	82	12.2	0	225	1296	75.28	1			0	1	1	6	0	0					118	58	83			1	0	0	2	0	0	0	0	2	0.2	0	4	0	1.5
1	10				0	9	1	186	93	26.8817	2.18	88	14.7	0	80	134	27.2	0				2	0	6	0	0					107	74	87			1	0	0	1	0	0	0	0	2	0.45	0	4	0	0
1	11				0	21	1							0	310	2922	129.6	0			0	1	1	6	0	0	132	84	106							0	3	0		0	0	0	0	2	0.2	0	2	0	0
1	12				0	9	1					96	12.4	0	100	315	34.5	0				1	0	5	0	0	104	71	87							1	0	0	2	0	0	0	0	2	0.2	0		0	0
1	13				0	16	1	178				64	15.3	0	100	648	30.13	0			0	1	0	6	0	0					78	56	67			0	1	0		0	0	0	0	2	0.2	0	4	0	2.5
1	14				0	9	1	176	95	30.6689	2.11	96	16	0	200	651	66.39	0			0	1	1	6	0	0					121	54	60			0	3	0		0	0	0	0	2	0.2	0	4	0	2
1	15				0	9	1	185	78	22.7904	2.01	100	14.2	0	90	193	16.48	0			0	1	0	6	0	0					142	65	64			0	3	1		0	0	0	0	2	0.2	0	4	0	0
1	16				0	9	1							0	170	497	35.08	0			0	1	1	6	0	0					153	88	98			1	3	0	1	0	0	0	0	2	0.2	0	1	2.5	2
1	17				0	9	1	180	90	27.7778	2.1			0	170	510	37.98	0			0	1	1	6	0	0					126	64	80			1	0	0	1	0	0	0	0	2	0.2	0	1	0	0
1	18				0	14	1	190	110	30.4709	2.38	93	13.7	0	110	221	88.31	0				2	0	6	0	0					107	70	86			0	2	0		0	0	0	0	2	0.2	0	4	0	0
1	19				0	14	1					91	15.3	0	100	290	37.23	0			0	1	0	6	0	0					125	90	107			0	2	0		0	0	0	0	2	0.2	0	4	0	1
1	20				0	21	2					100	14.6	0	80	192	15.5	0				2	0	5	0	0					127	78	102			0	0	2		0	0	0	0	2	0.2	0	4	0	2.5
1	21				0	21	2	158	63	25.2363	1.64	55	13.8	0	200	1799	132.92	0			0	1	1	5	0	0					150	70	103			0	3	0		2	0	0	0	4	0.2	0	2	0	0
1	22				0	14	1	172	80	27.0416	1.93	100	15.7	0	150	936	128	0				2	0	6	0	0					202	91	130			1	0	0	7	0	0	0	0	0	0.4	1	1	4	3
1	23				0	15	1	159	65	25.711	1.67	100	14	0	180	851	44.15	0			0	1	0	6	0	0	172	72	98		160	84	117			0	2	0		0	0	0	0	2	0.2	0	1	4	0
1	24				0	14	2	164	80	29.7442	1.87	100	13.3	0	80	272	24.35	0			0	1	0	5	0	0					132	55	85			0	0	0		0	0	0	0	2	0.2	0	4	0	3
1	25				0	21	2	176	105	33.8972	2.2		12.2	0	320	1540	148.17	0			0	1	1	6	0	0					134	70	99			1	0	0	1	0	0	0	0	2	0.2	0	2	0	0
1	26				0	14	1							0	120	490	38.3	0			0	1	0	6	0	0					126	86	103			1	0	0	1	0	0	0	0	2	0.2	0	4	0	0
1	27				0	14	1	190	95	26.3158	2.23	97	14.6	0	80	495	62.6	0				2	0	6	0	0					129	67	93			0	6	2		0	0	0	0	0	0.2	0	4	0	2
1	28				0	10	1	186				25		0	200	1188	94.26	1			0	1	0	6	0	0					127	68	92			0	0	0		0	0	0	0	2	0.2	0	4	0	0
1	29				0	15	1					82	14.2	0	120	448	19.6	0				2	0		0	0	120	59	80		106	73	90			1	0	0	2	0	0	0	0	2	0.2	0	4	0	0
1	30				0	9	2							0	80	82	14.2	0			0	1	0	5	0	0					92	22	44			0	1	0		0	0	0	0	2	0.2	0	4	0	2.5
1	31				0	14	1	180	100	30.8642	2.2		15.3	0	150	1554	94.65	0				1	1	6	0	0	69	59	64		126	68	89			0	0	0	5	4	0	0	0	5	0.4	0	4	0	0
1	32				0	15	1	176	63	20.3383	1.77	95	15	1	160	1528	17.1	0			0	1	0	6	0	0					118	57	76			2	3	0	3	2	1	0	1	2	0.2	1		0	0
1	33				0	9	1	188	82	23.2005	2.08	40	12.9	0	240	1330	67	0			0	1	1	6	0	0					125	59	37			1	3	3	2	0	0	0	0	2	0.2	0	4	0	2
1	34				0	21	1	178				53	15.1	0	115	352	37.96	0			0	1	0	6	0	0					136	81	104			0	0	0		0	0	0	0	2	0.2	0	4	0	0
1	35				0	21	2	169	80	28.0102	1.91	34	15.5	0	130	308	27.9	0				2	0	6	0	0					125	75	91			0	4	0		2	0	0	0	2	0.2	0		0	0
1	36				0	9	1	170	68	23.5294	1.79	96	13.5	1	90	256	26.8	0				2	0	5	0	0					180	78	113			2	0	0	3	0	1	0	0	2	0	0	1	1	2
1	37				0	10	1	178	110	34.7178	2.27	74	15.8	0	150	325	73.9	0			0	1	0	6	0	0	189	116	146		164	89	118			0	3	0		0	0	0	0	2	0.4	0	2	0	0
1	38				0	21	2	168	102	36.1395	2.11	68	12.3	0	80	255	69.1	0			0	1	0	5	0	0	157	64	97							0	0	0		0	0	0	0	2	0.2	0		0	0
1	39				0	21	1							0	250	731	136.52	0			0	1	1	6	0	0										1	0	0	1	4	0	0	0	2	0.2	0	1	0	2.5
1	40				0	15	1	190	150	41.5512	2.71	28	13.7	0	240	867	106.8	0			0	1	0	6	0	0	161	93	104		132	76	95			1	1	2	3	0	0	0	0	2	0.2	0	4	0	0
1	41				0	15	2	164	73	27.1416	1.79	31	13.3	0	90	474	36.91	0				2	0	5	0	0	160	61	98							0	2	0		0	0	0	0	2	0.2	0	1	1	1
1	42				0	9	1	173	82	27.3982	1.96	56	17.2	0	110	241	28.9	0				2	0	6	0	0					135	95	67			1	0	0	1	0	0	0	0	2	0.2	0	4	0	0
1	43				0	15	1	178	84	26.5118	2.02	100	14.9	0	320	786	82.86	0			0	1	1	6	0	0	164	74	113		156	77	112			2	0	0	3	0	0	0	0	2	0.2	0		0	0
1	44				0	9	1	197	68	17.5217	1.99	98	12.7	0	100	206	15.2	0				2	0	5	0	0					123	61	57			0	2	1		4	0	0	1	0	0.2	0	3	0	0
1	45				0	15	1	182	66	19.9251	1.85	93	15.4	2	240	870	62.2	0			0	1	1	6	0	0	132	63	88							2	1	0	1	0	0	0	0	2	0.4	0	1	2	2.5
1	46				0	17	1	172	89	30.0838	2.02	89	13.8	0	130	1074	39.3	0			0	1	0	6	0	0					173	69	109			1	1	0	1	0	0	0	0	2	0.2	0	3	1	0
1	47				0	9	1	190	92	25.4848	2.2	37	12.4	0	120	841	39	0			0	1	1	5	0	1					150	70	99			0	2	0		0	0	0	0	2	0.2	0	4	0	0
1	48				0	17	1	184	107	31.6044	2.3	100	15.7	0	100	552	91.9	0			0	1	0	6	0	0					146	87	113			0	1	0		0	0	0	0	2	0.2	0	4	0	0
1	49				0	17	2	168	66	23.3844	1.75	100	12.9	1	300	984	124.75	1			0	1	1	6	0	1					186	83	127			2	0	0	3	7	1	0	0	0	0.4	0	3	3	1.5
1	50				0	21	2	160				76	12.5	0	60	324	62.28	0			0	1	0	5	0	0					136	73	96			0	2	0		4	0	0	0	2	0.2	0	2	0	0
1	51				0	21	1		80					0	350	1100	185.2	0			0	1	1	6	0	0	131	69	75		149	93	123			2	0	1	2	0	0	0	0	0	0.2	0	1	0	0
1	52				0	15	1	178	100	31.5617	2.18	88	14	2	300	1590	89.51	0			0	1	0	6	0	0	158	65	91		188	64	77			1	0		1	0	0	0	0	2	0	0	4	0	0
1	53				0	10	2	161	78	30.0914	1.82	96	12.5	1	210	1001	62.11	0			0	1	1		0	0										0	0	0		4	1	0	0	2	0.6	0	3	1	0
1	54				0	10	1	150	88	39.1111	1.82	90	14.6	0	90	360	35.91	0				2	0	6	0	0					163	100	127			1	0		1	0	0	0	0	2	0.2	0	4	0	2.5
1	55				0	21	1	180	60	18.5185	1.77	100	15.7	1	200	1175	173.9	0			0	1	0	6	0	0	162	84	103		151	89	117			1	0	0		2	1	0	0	5	0.4	0	4	2	3
1	56				0	21	1	174	71	23.4509	1.85	31	16.6	0	150	536	108.78	1			0	1	0	6	0	1					101	55	70			1			11	0	0	0	0	2	0.2	0	4	0	0
1	57				0	21	1						17	0	260	546	82.28	0			0	1	1	6	0	0					140	70	95			2	0	1	2	0	0	0	0	2	0.6	0	2	0	0
1	58				0	15	1					81	11.5	0	270	1859	68.59	0			0	1	1	6	0	0	147	60	87		130	62	87			0	4	0		0	0	0	0	4	0.4	0	4	0	4
1	59				0	9	1	175	80	26.1224	1.96	86	15.8	0	160	867	59.81	0			0	1	1	6	0	0					86	62	49			1	0	1	2	0	0	0	0	0	0.6	0	4	0	0
1	60				0	9	2	165	90	33.0579	1.97	100	14.1	0	280	621	74.83	0			0	1	0	5	0	0	165	82	117		178	94	80			1	0	0	1	2	0	0	0	2	0.4	0	4	0	0
1	61				0	9	1	172	85	28.7317	1.98	95	10.4	0	80	303	37.34	0			0	1	1	6	0	0	96									2	0	0	2	0	0	0	0	2	0.4	0	1	0	0
1	62				0	15	1	165	76	27.9155	1.83	91	12.9	0	100	204	24.68	0				2	0	6	0	0	133	65	92		102	58	73			0	1	0		0	0	0	0	2	0.2	0	4	0	2.5
1	63				0	9	1	162	73	27.8159	1.78	98	13.2	0	110	156	19.61	0			0	1	0	6	0	0					113	44	51			0	0	0		0	0	0	0	2	0.2	0	3	0	0
1	64				0	15	1					68	9.2	3	130	617	71.2	0					0	6	0	0	137	45	68							0	4	0		0	1	1	0	0	0.2	0		0	0
1	65				0	9	1	185	85	24.8356	2.09	26		1	100	257	27.5	0			0	1	0	6	0	0					117	81	76			2	0	0	3	2	1	0	0	2	0.4	0	4	0	2.5
1	66				0	9	1	184	89	26.2878	2.12	54	13.6	0	140	419	36.07	0			0	1	0	6	0	0										0	3	1		0	0	0	0	2	0	0	2	0	0
1	67				0	17	1	177	96	30.6425	2.13	100	15	0	120	402	29.8	0				2	0	6	0	0					138	76	98			0	0	0		0	0	0	0	2	0.2	0	4	0	0
1	68				0	21	2	169	56	19.6072	1.64	98	14.3	0	220	613	35.8	0			0	1	1	5	0	0										1	1		1	4	0	0	0	1	0.4	0	1	0	0
1	69				0	17	1	178	72	22.7244	1.89	100	15.2	0	260	2946	106.87	0			0	1	1	6	0	1					135	59	94			1	1		1	4	0	0	0	2	0.2	0	4	0	0
1	70				0	9	1	190	105	29.0859	2.33			0	70	185	45.6	0			0	1	0	6	0	0					114	22	73			0	4	1		0	0	0	0	2	0.3	0	4	0	0
1	71				0	10	1	174	72	23.7812	1.86	93	16.4	0	150	162	11.7	0					1	6	0	0					179	79	118			0	0	0		0	0	0	0	2	0.4	0		0	0
1	72				0	17	2	167	72	25.8166	1.81	94	12.9	3	150	1039	58.5	0				2	0	6	5	0					134	72	102			2	0	2	3	0	0	0	0	2	0.2	0	4	0	0
1	73				0	10	1	182	100	30.1896	2.21	73	13.8	0	140	395	60.9	0			0	1	0	6	0	0					161	76	106			0	1	0		0	0	0	0	2	0.2	0	4	0	0
1	74				0	21	1	175	80	26.1224	1.96	91	12.9	0	170	1968	76.85	0			0	1	1	6	0	0										2				7	1	1	0	2	0	1	4	0	0
1	75				0	15	1	172	77	26.0276	1.9	85	14.7	0	70	346	8.02	0				2	0	5	0	0	121	66	90		124	68	92			0	2	0		0	0	0	0	2	0.2	0	4	0	0
1	76				0	9	1	179	93	29.0253	2.12	100	13.1	0	90	240	28.3	0			0	1	1	6	0	0	148	68	88							0	1	0		0	0	0	0	2	0.4	0	1	2	0
1	77				0	9	1	177	74	23.6203	1.91	84	15.5	0	180	541	54.3	0			0	1	1	6	0	0	122	62	89							1	2	0	1	0	0	0	0	2	0.2	0	1	2	0
1	78				0	9	1	174	69	22.7903	1.83	90	15	0	180	394	37.72	0			0	1	1	6	0	0					127	64	70			1	0	0	1	0	0	0	0	2	0.6	0	4	0	0
1	79				0	17	1	185	136	39.737	2.55	90	14.5	0	70	439	66.4	0			0	1	0	6	0	0					108	72	91			0	1	0		0	0	0	0	2	0.4	0	4	0	0
1	80				0	9	1	198	122	31.1193	2.56		12.5	0	180	690	79	0			0	1	0	6	0	0					139	80	84			0	3	1		0	0	0	0	2	0.2	0	4	0	0
1	81				0	17	1	180				92	15.9	0	100	534	28.6	0			0	1	0	6	0	0					132	75	95			0	1	1		0	0	0	0	0	0.2	0.75	2	0	0
1	82				0	17	1	173	72	24.0569	1.85	100	12	0	180	750	38.2	0			0	1	0	6	0	0					127	64	91			1	0	0	1	0	0	0	0	2	0.4	0	1	2	0
1	83				0	21	1					52	15.7	0	180	520	143.55	0			0	1	1	6	0	1	115	57	79							0	0	0		0	0	0	0	0	0.1	0	4	0	4
1	85				0	21	2	165	80	29.3848	1.87	100	13.5	0	160	385	24.1	0				2	1	5	0	0	157	85	113		163	85	115			2	0	0	1	0	0	0	1	2	0.2	0	4	0	0
1	86				0	10	2	167	72	25.8166	1.81	100	17.8	0	200	1080	53.52	0			0	1	1	5	0	0					119	74	95			1	0	0	1	4	0	0	0	2	0.2	0	3	0	0
1	87				0	21	1	182	91	27.4725	2.13	96	14.4	0	200	378	33.11	0			0	1	1	6	0	0					116	67	90			1	0	0	1	0	0	0	0	2.5	0.2	0	1	2.5	0
1	88				0	17	1					85	13.5	0	120	678	28.8	0			0	1	0	6	0	0					108	45	67			0	4	1		0	0	0	0	0	0.2	0	4	0	0
1	89				0	21	1	172	82	27.7177	1.95	89	14.9	0	125	576	52.8	0			0	1	0	6	0	0										1	0	3	2	0	0	0	0	2	0.2	0	4	0	0
1	90				0	21	1	180						0	120	504	28	0			0	1	0	6	0	0	142	80	108		149	79	108			1	0	0	1	4	0	0	0	2	0.2	0	3	0	0
1	91				0	21	1					99	16.9	0	100	245	40.1	0			0	1	0	6	0	0	105	35	44		108	67	86			0	0	0		0	0	0	0	2	0.2	0.5		0	0
1	92				0	9	1							0	100	365	20	0				2	0	6	0	0					131	61	73			2	0	0	3	0	0	0	0	2	0.2	0	4	0	0
1	93				0	9	2	157				31	12.1	0	90	423	18.3	0			0	1	0	5	0	0	115	59	83		135	58	84			0	0	0		4	0	0	0	2	0.2	0	4	0	4
1	94				0	21	1	176	90	29.0548	2.06	96	14.3	0	100	244	28.9	0				2	0	5	0	0	110				117					1		0	2	0	0	0	0	2	0.2	0	4	0	0
1	95				0	21	1	183	98	29.2633	2.2	93	13.1	0	320	1102	161.35	0			0	1	1	6	0	0	105	68	84							2		0	2	0	0	0	0	1	0.4	0	3	0	0
1	96				0	21	2					100	13.9	0	250	888	52.52	0			0	1	1	6	0	0	92	29	53		108	44	71			2	0	0	1	0	0	0	0	3	0.2	0	4	0	3
1	97				0	10	1	181	79	24.114	1.99	28	13.3	0		378	21.84	0			0	1	0	6	0	0	118	59	80							2	0	0	2	0	0	0	0	2	0.2	0	3	0	0
1	98				0	21	1	185	84	24.5435	2.08	93	14.8	0	325	1845	172.32	0			0	1	1	6	0	0					97	53	68			0	0	0		0	0	0	0	2	0.6	0	4	0	0
1	99				0	23	1							4	220	1202	146.78	0			0	1	1	6	0	0										0	2	0		0	0	1	0	3	0.2	0	1	0	0
1	100				0	9	1	180	78	24.0741	1.98	24	13.6	4	120	386	25.91	0			0	1	0	6	0	0	123	75	98		123	75	98			1			5	0	0	0	0	2	0	0	4	0	0
1	101				0	15	1	195	113	29.7173	2.45	94	14.7	0	250	1098	36.16	0				2	1	6	0	0	49	28	34		109	69	87			0	5	0		0	0	0	0	5	0.4	1	1	0	0
1	102				0	9	1	166	69	25.0399	1.77		13.8	0	110	686	36.04	0			0	1	1	6	0	0										2	0	0	3	0	0	0	0	2	0.2	0	4	0	0
1	103				0	15	1	174	82	27.0842	1.97	100	14	0	380	1872	53.15	0			0	1	1	6	0	0	114	69	88							2	0	0	3	0	0	0	0	3	0.3	0	3	2	0
1	104				0	15	2					34	14.2	1	90	72	15.65	0			0	1	0	5	6	0					137	98	71			0	0	0		1	1	0	0	0	0.2	0	4	0	2
1	105				0	9	1	175	81	26.449	1.97	70	14	0	200	455	46	0			0	1	1	6	0	0	146	78	106							1	0	0	2	0	0	0	0	2	0.2	0	1	1	0
1	106				0	9	2	169	56	19.6072	1.64	93	14.1	0	150	556	12.7	0			0	1	1	6	0	0	156	73	104							2				0	0	0	0	2	0.5	0.5	4	0	0
1	107				0	21	1						13.8	1	280	990	119.4	0			0	1	1		0	0										2				1	1	0	0	1	0.1	0	3	2.5	0
1	108				0	10	1	184				97	16.6	0	80	198	47.9	0			0	1	0	6	0	0					110	67	84			0	1	0		0	0	0	0	2	0.2	0	4	0	0
1	109				0	15	1	181	172	52.5014	2.78	94	15.2	0	120	586	63.08	0					0	6	0	0	159	94	118		138	93	113			0	0	0		0	0	0	0	2	0.2	0		0	0
1	110				0	21	1	172	75	25.3515	1.88	83	14.3	0	100	252	16.74	0			0	1	0	6	0	0					170	88	125			0	0	0		0	0	0	0	2	0.2	0	4	0	0
1	111				0	9	1	182	89	26.8687	2.11			0	125	500	62.7	0			0	1	1	6	0	0	153	79	110							0	0	0		4	0	0	0	2	0.4	0	1	1	2
1	112				0	10	1	174	90	29.7265	2.05	100	14	1	280	1453	124.26	0			0	1	1	6	0	0					161	27	104			1	0	0	1	4	1	0	0	5	0.6	0	3	0	0
1	113				0	10	1	178	90	28.4055	2.08	92	16.3	0	100	294	17.9	0					0	6	0	0					154	89	118			1	0	0	1	0	0	0	0	0	0.4	0		0	0
1	114				0	9	1	170	95	32.872	2.06	49	14.7	0	90	88	32.64	0			0	1	0	6	0	0					123	68	71			0	0	0		0	0	0	0	2	0	0	4	0	0
1	115				0	9	1	180	89	27.4691	2.09	53	12	0	60	240	23	0			0	1	0	6	0	0	149	59	90							0	3	0		4	0	0	0	2	0.2	0	4	0	0
1	116				0	10	2	178	77	24.3025	1.95			0	120	300	15.5	0			0	1	0	5	0	0					134	64	89			0	6	0		4	0	0	0	1	0.2	0	4	0	0
1	117				0	16	1	169	58	20.3074	1.66	93	15.2	0	245	816		0			0	1	1	5	0	0					68	32	57			0	3	0		0	0	0	0	2	0.3	0	2	0	2
1	118				0	21	1	181	72	21.9774	1.92	96	15	0	300	743	51	0			0	1	1	6	0	0					120	53	60			1	0	0	1	0	0	0	0	2	0.3	0	4	0	3
1	119				0	21	1	172	127	42.9286	2.35	100	14.4	0	270	659	145.23	0			0	1	1	6	0	0					90	62	55			0	1	0		0	0	0	0	5	0	0	4	0	2
1	120				0	21	1	174						0	340	1112	118.4	0					0	6	0	0	113	64	82		130	80	102			2	0	0	1	0	0	0	0	1	0.2	0	1	0	0
1	121				0	21	1	165	68	24.977	1.75	100	15.2	0	120	140	21.4	0				2	0	6	0	0	167	72	107							0	0	0		0	0	0	0	2	0.2	0	4	0	2
1	122				0	17	1	170	75	25.9516	1.86	99	13	1	200	1520	86.8	0			0	1	0	6	0	0	113	58	79							0	0	0		7	1	1	0	1	0.2	0	4	0	2.5
1	124				0	21	2							0	120	271	35.8	0			0	1	0	6	0	0	92	62	77		102	54	58			0	0	1		0	0	0	0	2	0.6	0	4	0	0
1	125				0	15	2	161	91	35.1067	1.94	57	12.3	1	150	533	45.36	0					0	6	0	0										2				7	1	1	0	0	0	0		0	0
1	126				0	9	2	166	71	25.7657	1.79	100	13.5	0	90	152	18.61	0			0	1	0	5	0	0					123	60	67			0	0	0		0	0	0	0	2.5	0.2	0	4	0	0
1	127				0	10	1	171	103	35.2245	2.14	42	14.2	0	220	804	45.28	0			0	1	0	6	0	0					139	86	110			0	0	1		0	0	0	0	2	0.2	0		2	2
1	128				0	10	1							0	80	126	16	0			0	1	0	6	0	0					138	81	107			0	0	0		0	0	0	0	2	0.2	0	1	0	0
1	129				0	17	2	173						1	80	173	22.83	0				2	0	6	0	0										1	0	0		7	1	0	0	2	0.4	0		0	0
1	130				0	9	1	169					15.2	0	150	685	66.91	0			0	1	1	6	0	0					177		72			2	0	2	2	0	0	0	0	2	0.4	0	2	0	0
1	131				0	17	2	158				100	14.4	0	90	698	29.08	0			0	1	0	5	0	0					150	67	84			1	0	0	3	0	0	0	0	5	0.6	0	2	2	0
1	132				0	15	2					100	13.6	0	240	2604	59.1	0			0	1	1	6	0	0	135	67	96							0	0	0		0	0	0	0	2	0.3	0	1	2.5	2
1	134				0	9	1					98	12.1	0	210	327	34.82	0			0	1	1	6	0	0										2	0	0	2	0	0	0	0	2	0.4	0	4	0	0
1	135				0	17	1	172	75	25.3515	1.88	97	15.6	0	90	415	30.82	0			0	1	0	6	0	0	122	56	59							0	0	0		0	0	0	0	2	0.2	0	4	0	0
1	136				0	16	2	164	80	29.7442	1.87	83	9.6	0	160	762	40.9	0					0	5	0	0					125	74	97			1			4	0	0	0	0	2	0.2	0		0	0
1	137				0	9	1	167	67	24.0238	1.75		12.2	0	200	282	22.05	0			0	1	1	6	0	0					130	62	64			1	0	0	1	0	0	0	0	1	0.2	0	4	0	2
1	138				0	10	1	172	73	24.6755	1.86		15.7	4	90	155	27.9	0			0	1	0	6	0	0					125	68	93			0				0	0	0	0	2	0.2	0	4	0	3
1	139				0	9	1	176	75	24.2123	1.91	81	14.6	2	170	1052	45.99	0			0	1	0	6	0	0					155	56	92			2				4	0	0	0	2	0.4	0	2	0	2.5
1	140				0	9	1	180	90	27.7778	2.1			1	190	508	43.5	0			0	1	1	6	0	0					111	69	71			2	0	0	3	1	1	0	0	2	0.5	0	2	0	0
1	141				0	15	1	169	78	27.31	1.89	83	14.4	1	420	3750	70.7	0			0	1	1	6	0	0	142	72	96		145	75	100			1	0	0	3	7	1	1	0	2	0.4	0	1	0	0
1	142				0	10	2					100	12.9	1	250	1469	174.6	0			0	1	0	6	0	0										0	3	1		7	1	0	0	2	0.4	0	4	0	3
1	143				0	9	1	183	73	21.7982	1.94	91	15.4	0	190	687	36.57	0			0	1	1	6	0	0					111		62			0	0	0		0	0	0	0	2	0.2	0	2	0	0
1	144				0	9	1	182	88	26.5668	2.1			0	90	301	20.02	0			0	1	1	6	0	0	138	74	99							2	0	1	2	0	0	0	0	2	0.2	0	4	0	1
1	145				0	9	2	155				36	16.3	0	80	534	20.2	0			0	1	0	6	0	0	124	50	80							1	0	1	1	0	0	0	0	1	0.2	0	2	0	3.5
1	146				0	10	2	154	75	31.6242	1.73	28	13	0	130	265	20.14	0			0	1	0	5	0	0					135	81	106			0	0	0		2	0	0	0	2	0.2	0	4	0	3
1	147				0	17	2					99	14.2	0	90	248	18.31	0				2	0	5	0	0					135	58	88			0	0	2		2	0	0	0	2	0.2	0	3	0	0
1	148				0	9	2					28	12	0	100	554	19	0			0	1	1	5	0	0	140	49	76							1				0	0	0	0	1	0.2	0	3	3	3
1	149				0	15	2	160	54	21.0937	1.55	19	11	0	80	196	15	0				2	0	5	0	0	162	70	105							0	0	0		0	0	0	0	2	0.2	0	4	0	0
1	150				0	9	1	151	66	28.9461	1.62	26	13.2	0	120	411	66.1	0			0	1	0	6	0	0	77	44	55		84	52	69			0	0	0		0	0	0	0	2	0.2	0.5	4	0	0
1	151				0	9	2	183	105	31.3536	2.27	100	14.1	0	90	235	14.46	0			0	1	0	5	0	0					94	53	28			1	0	0	1	0	0	0	0	2	0	0	4	0	0
1	152				0	9	2	158	68	27.2392	1.7	100	15.4	4	120	480	34.9	0			0	1	0	5	0	0					132	67	75			0	0	0		0	0	0	0	2	0.2	0	4	0	0
1	153				0	21	1	180	100	30.8642	2.2	99	14.6	0	200	903	90.1	0			0	1	1	6	0	0					156	81	105			0	0	0		0	0	0	0	2	0.2	0	4	0	0
1	154				0	9	1	175				34	17.1	0	90	522	27.46	0			0	1	0	6	0	0					128	11	86			0	0	1		0	0	0	0	1	0.2	0	4	0	0
1	155				0	16	1	191	107	29.3303	2.36	100	15.5	0	100	762	47.1	0			0	1	0	5	0	0					141	81	107			0	3	2		0	0	0	0	2	0.2	0	2	0	0
1	156				0	9	1	171	79	27.0169	1.91	82	17.4	0	100	309	38.96	0			0	1	0	6	0	0					107	68	87			0	1	1		0	0	0	0	2	0.2	0	4	0	2
1	157				0	21	2	172				100	10.4	0	130	392	44.4	0			0	1	1	6	0	0	127	42	75							2				0	0	0	0	2	0.2	0	3	0	0
1	158				0	15	1	171	93	31.8047	2.05	100	16.2	0	120	834	34.2	0				2	0	6	0	0	153	74	81							0	3	2		0	0	0	0	2	0.4	0	1	3.5	2
1	159				0	16	1	175	104	33.9592	2.19	99	13.6	0	90	450	29.93	0					0	5	0	0	117	83	94							0	1	1		4	0	0	0	5	0.2	0		0	0
1	160				0	10	1	179	210	65.541	3	60		0	230	1447	224.16	0				2	0	6	0	0					94	70	80			1			5	0	0	0	0	4	0.2	0	1	2.5	2.5
1	161				0	20	1	173	80	26.7299	1.94	87	15.4	2	100	1573	100.8	0			0	1	1	6	0	0	131	79	95		119	88	102			1	0	0	7	0	0	0	0	2	0.2	0	4	0	3.5
1	162				0	15	1	174	74	24.4418	1.88	91	13.8	0	150	622	22.6	0			0	1	1	6	0	0	132	66	87		96	57	74			0	1	1		0	0	0	0	2	0.4	0	2	0	0
1	163				0	9	1	188	88	24.8981	2.15	82	13.7	0	140	380	31.63	0			0	1	1	6	0	0					119	70	95			2	1	0	3	0	0	0	0	1	0.6	0	4	0	0
1	164				0	9	1	173	89	29.737	2.03	91	15.9	0	140	654	67.6	0			0	1	1	6	0	0					130	79	94			0	2	0		0	0	1	0	2	0.4	0	4	0	0
1	165				0	9	1	175	84	27.4286	2	92	15.2	0	150	532	52.32	0			0	1	1	6	0	0					130	68	52			2				1	0	0	0	0	0.2	0	4	0	2
1	166				0	17	2	164	55	20.4491	1.59	96		0	110	196	10.66	0			0	1	0	5	0	0					97	58	77			0	0	0		1	0	0	0	2	0.2	0	3	0	2.5
1	167				0	16	2	160	73	28.5156	1.76	39	14.6	0	130	732	33.33	0			0	1	0	5	0	0					163	70	101			1	0	0	3	1	0	0	0	2	0.2	0	4	0	2.5
1	168				0	21	2	154	53	22.3478	1.5	45	12	0	90	397	14.29	0			0	1	0	6	0	0	126	62	48							0	0	0		0	0	0	0	2	0.4	0	3	0	0
1	169				0	9	1						11.6	0	130	481	24.7	0			0	1	1	6	0	0					134	71	57			1	0	0	2	0	0	0	0	1	0.3	0	2	0	0
1	170				0	17	1	176				98	13.6	4	150	1866	120.8	0			0	1	1	6	0	0	127	58	79		125	85	79			0	0	2		0	0	1	0	0	0.2	0	2	0	0
1	171				0	9	1	178	84	26.5118	2.02	100	14.3	0	100	146	19.9	0			0	1	0	6	0	0					111	65	55			1			8	0	0	0	0	2	0.2	0	4	0	2
1	172				0	17	2	165	50	18.3655	1.53	89	12.5	0	100	942	16.2	0			0	1	0	5	0	0	121	68	90							0	0	0		4	0	0	0	4	0.2	0	4	0	0
1	173				0	9	1	178	97	30.6148	2.15	100	15.9	0	150	501	71.91	0			0	1	1	6	0	0					135	60	78			0				0	0	0	0	2	0.55	0	4	0	0
1	174				0	21	1	178	73	23.04	1.9	100	14.8	2	300	2052	130.52	0			0	1	1	6	0	1										2				4	0	0	0	0	0.2	0	4	0	2
1	175				0	9	1	179	90	28.089	2.09	81	14.1	0	210	1923	212.4	0			0	1	1	6	0	0					146	85	73			1			1	0	0	0	0	2	0.8	0	1	0	0
1	176				0	9	2	159	63	24.9199	1.65	100	13.4	0	90	199	9.1	0			0	1	0	6	0	0					161	75	87			1			2	0	0	0	0	2	0.2	0	3	0	0
1	177				0	21	1	176				100	14	0	150	347	41.81	0			0	1	1	6	0	0	116	75	93							2				0	0	0	0	2	0.3	0	2	0	0
1	178				0	9	1					31	15.2	0	160	1477	98.89	0			0	1	1	6	0	0					154	58	91			2	0	0	2	0	0	0	0	2	0.6	0	4	0	0
1	179				0	9	1	179	90	28.089	2.09	100	14.1	0	120	408	41.19	0			0	1	1	6	0	0					87	62	58			2	0	0	2	0	0	0	0	2	0.55	0	1	0	0
1	180				0	9	2	160	71	27.7344	1.74	100	14.6	0	120	389	33.11	0			0	1	0	5	0	0					140	69				1	0	0	3	0	0	0	0	2	0.2	0		0	2.5
1	181				0	9	1	183	73	21.7982	1.94	91	15.4	0	140	630	52	0			0	1	1	5	0	0					118	52	53			2	0		1	0	0	0	0	0	0.2	0	2	1	2
1	182				0	16	2	167	82	29.4023	1.91	100	10.7	2	130	468	36.4	1			0	1	0	6	5	0										1	0	0	2	4	0	0	0	1	0.2	0	1	1	2
1	183				0	10	1	172	112	37.8583	2.23	90	13.9	0	410	1754	222.1	0			0	1	1	6	0	0					104	62	79			0	1	0		0	0	0	0	5	0.2	0	3	2	0
1	184				0	10	2	170	96	33.218	2.07	34	11.4	0	100	372	21.75	0			0	1	0	6	0	0					117	37	99			1	0	0	1	0	0	0	0	2	0.1	0		0	2
1	185				0	21	1	189	135	37.7929	2.58	100	14.5	0	170	360	28.6	0			0	1	1	6	0	0	121	83	101							2				0	0	0	0	2	0.4	0	4	0	0
1	186				0	9	2	150	53	23.5556	1.47	67	10.8	0	100	920	28.42	0			0	1	1	5	0	0	133	43	73							2				0	0	0	0	0	0.4	0		0	4
1	187				0	16	1					100	16	0	200	708	38.4	0					0	6	0	0					88	50	62			1	0	2	2	0	0	0	0	2	0.2	0		0	0
1	188				0	16	1					84	13.5	0	160	948	49.4	0					0	6	0	0					145	84	108			1	0	0	3	0	0	0	0	2	0.2	0		0	0
1	189				0	16	2	153	53	22.6409	1.49		12.5	0	170	666	30.76	0			0	1	1	5	0	0					141	55	76			0	0	1		0	0	0	0	2	0.4	0	1	0	0
1	190				0	21	1	175	80	26.1224	1.96	92	13.3	0	110	198	17.44	0				2	0	6	0	0					104	58	79			0	0	1		0	0	0	0	2	0.2	0	4	0	0
1	191				0	9	1	184	114	33.672	2.36	86	10.3	4	150	649	83.02	0			0	1	0	6	0	1					145	75	53			2	0	0	5	0	0	0	0	0	0.2	0	4	0	2.5
1	192				0	9	2	173	82	27.3982	1.96	79	10.4	0	100	1402	73.88	0			0	1	1	6	0	0	152	40	76							2				0	0	0	0	2.5	0.6	0	3	0	2
1	193				0	9	1	162	62	23.6244	1.66	88	10.5	0	230	1827	86.44	1			0	1	0	6	0	0	146	62	90							1	0	0	4	4	1	0	0	2	0.2	0	4	0	2
1	194				0	10	1	180	97	29.9383	2.17			0	190	571	57.29	1			0	1	0	6	0	1					156	69	97			0	0	0		0	0	0	0	2	0.2	0	4	0	2.5
1	195				0	9	1	173	82	27.3982	1.96	79	10.4	0	120	382	22.93	1			0	1	0	6	0	1	141	66	96							2	0	0	2	4	0	0	1	2	0.2	0	4	0	2
1	196				0	10	1	172	74	25.0135	1.87	34	13.9	4	280	3276	239.64	0			0	1	1	6	0	0	140	66	92							0	2	1		4	0	0	0	2	0.4	0	4	0	2.5
1	197				0	16	1	175	110	35.9184	2.24	100	13.3	0	110	588	23.8	0				2	0	5	0	0					99	62	76			1	1	0	1	0	0	0	0	2.5	0.2	0	4	0	0
1	198				0	10	1	163	69	25.9701	1.74	82	13.8	0	30	54	0.11	0			0	1	0	6	0	0										0	1	0		0	0	0	0	2	0.2	0	4	0	3.5
1	199				0	10	1	163	69	25.9701	1.74	79	13.8	0	110	247	29.4	0			0	1	0	6	0	1					120	67	87			1	0	0	1	0	0	0	0	2	0.4	0	4	0	3.5
1	200				0	16	2	169	89	31.1614	2	96	13.8	0	150	742	56.51	0				2	0	5	0	0					142	79	106			1	0	4	2	0	0	0	0	2	0.2	0	4	0	2.5
1	201				0	16	1	182	93	28.0763	2.15	98	13.1	0	180	973	66	0				2	0	6	0	0					108	55	79			1	0	0	5	0	0	0	0	2.5	0.2	0	4	0	2
1	202				0	21	1	186	96	27.7489	2.21	96	13.2	0	90	325	36.27	0			0	1	0	6	0	0	108	67	85		126	81	97			0	0	0		0	0	0	0	2	0.2	0	2	0	0
1	203				0	21	1	178				62	12.4	1	300	5953	445	1			0	1	1	6	7	0	110	64	84							2				0	1	0	0	2	0.2	0	4	0	3
1	204				0	9	2	168	64	22.6757	1.73	100	13.9	0	90	210	10.87	0			0	1	0	6	0	0					145	109	81			1	0	0	1	0	0	0	0	2	0.2	0	4	0	0
1	205				0	9	1	195	105	27.6134	2.37	27	15.2	0	90	200	37.1	0			0	1	0	6	0	0					116	66	78			0	1	0		0	0	0	0	2	0.2	0	4	0	0
1	206				0	9	1					82	13	0	250	1503	97.83	0			0	1	1	6	0	0					177	66	100			1	0	0	1	0	0	0	0	0	0.2	0	2	0	0
1	207				0	9	1	183	97	28.9647	2.19	87	14.9	0	100	189	25.65	0			0	1	0	6	0	0					154	53	93			1	0	0	1	0	0	0	0	2	0.2	0	1	2	0
1	208				0	9	1	168	72	25.5102	1.82	100	13	0	340	1628	108.13	0			0	1	1	6	0	0					140	84	100			0	0	0		0	0	1	0	2	0.8	0	1	2.5	0
1	209				0	9	2	182	76	22.9441	1.97	97	13.4	0	120	170	10.64	0			0	1	0	5	0	0					142	72	70			0	0	0		0	0	0	0	2	0.2	0		0	0
1	210				0	9	1	178	110	34.7178	2.27	92	15.8	0	80	135	29.09	0			0	1	0	6	0	0					111	68	77			0	2	0		0	0	0	0	2	0	0	4	0	0
1	211				0	21	1	193	109	29.2625	2.39	99	14.2	0	240	786	60.82	0			0	1	1	6	0	0					128	67	89			1	0	0	7	0	0	0	0	2	0.5	0	4	0	0
1	212				0	9	1	180	133	41.0494	2.48	90	15	0	90	128	29.81	0			0	1	0	6	0	0					114	71	66			0	2	0		0	0	0	0	2	0.2	0	2	0	0
1	213				0	10	1	158	70	28.0404	1.72	100	12.4	0	240	636	79.5	0			0	1	1	6	0	0					147	46	77			2	0	0	3	0	0	1	0	5	0.8	0	4	0	0
1	214				0	9	2	180	80	24.6914	2	78	16.4	0	50	153	16.08	0			0	1	1	6	0	0	125	61	81							2	0	0	2	1	0	0	0	0	0.2	0		0	2
1	215				0	9	2	168	70	24.8016	1.79	100	14	0	240	969	56.88	0			0	1	1	5	0	0										0	2	0		0	0	0	0	2	0.4	0	1	0	2
1	216				0	21	1	171						0	380	1872	98.78	0			0	1	1	6	0	0	121	60	85							1	0	0	1	0	0	0	0	1	0.1	0	1	0	0
1	217				0	14	2	168	68	24.093	1.77	45	12.1	0	120	247	15.4	0				2	0	5	0	0					137	68	95			0	1	0		1	0	0	0	2	0.2	0		2	2
1	218				0	9	1	173	78	26.0617	1.92	93	15.1	0	190	490	45.4	0			0	1	1	6	0	0					130	57	88			0	2	1		0	0	0	0	0	0.4	0	1	0	0
1	219				0	16	1	172	78	26.3656	1.91	99	14.7	0	400	3324	218.4	1			0	1	1	6	0	0	95	52	65							2				0	0	1	0	2	0.2	0.5	4	0	0
1	220				0	9	2	178				93	14.3	0	270	728	56.5	0			0	1	1	5	0	0					136	78	103			0	0	0		0	0	0	0	2	1	0	4	0	0
1	221				0	14	2	165	68	24.977	1.75	98	13.6	1	120	630	32.4	0			0	1	0	5	6	0					121	55	76			2	0	0	3	1	1	0	0	0	0.2	0	2	0	0
1	222				0	14	1	173	88	29.4029	2.02	100	14.1	0	320	1134	62.48	0			0	1	1	6	0	0					168	72	101			0	2	0		0	0	0	0	2	0.2	0	4	0	0
1	223				0	9	1					87	13.6	0	110	430	21.5	1					1	6	0	1	143	80	106							2				0	0	0	0	2	0.6	0	4	0	0
1	224				0	14	1					100	13.3	0	200	928	117.8	0					1	6	0	1					119	66	90			1	0	1	2	0	0	0	0	2	0.6	0		0	0
1	225				0	16	1							2	270	948	129.15	0					1	6	0	1					120	60	77			2	3	0	3	0	0	0	0	0	0	0		0	0
1	226				0	16	2	164	55	20.4491	1.59		9.5	0	320	2765	95.2	0			0		1	5	0	0					125	60	84			1	0	0	5	0	0	0	0	2	0.4	0	1	0	0
1	227				0	15	1	176				95	12.8	0	200	558	16.34	0			0	1	0	6	0	1	169	88	121							1	0	0	1	4	0	0	0	2	0.1	0	4	0	0
1	228				0	9	1	172	72	24.3375	1.85	100	13.6	0	70	150	19.94	0			0	1	0	6	0	0					116		73			1	0	1	2	0	0	0	0	2	0.2	0	4	0	2
1	229				0	15	2	143	56	27.3852	1.45	100	11.8	0	230	1134	46.16	0			0	1	1	5	0	0	152	56	90							0	0	0		0	0	0	0	2	0.2	0	4	0	3
1	230				0	9	1	176	93	30.0232	2.09	29	11.9	0	85	152	22.8	0			0	1	0	6	0	0	133	83	106							0	1	0		0	0	0	0	2	0	0	4	0	0
1	231				0	21	2	155				28	12.4	0	200	1801	82	0			0	1	1	6	0	0	131	64	93		146	76	103			0	1	1		1	0	0	0	2	0.4	0		0	0
1	232				0	21	2	183	147	43.895	2.62	100	17.9	4	140	492	104.52	0				2	0	6	0	0					121	70	90			0	1	1		4	0	0	0	2	0.2	0		0	2
1	233				0	15	1	173	88	29.4029	2.02	100	14	0	100	300	10.94	0			0	1	1	6	0	0	158	77	111							2			2	0	0	0	0	2	0.4	0	4	0	0
1	234				0	9	1					99	15.7	0	150	598	57.91	0			0	1	1	6	0	0					140	75	87			0	1	0		0	0	0	0	2	0.6	0	4	0	0
1	235				0	14	1	186	120	34.6861	2.43	74	9.2	0	80	432	35.61	0			0	1	0	6	0	0					140	79	103			0	1	0		0	0	0	0	2	0.2	0	4	0	3
1	236				0	21	1	177	81	25.8546	1.98			0	210	970	117.32	0			0	1	1	6	0	0	183	111	143							1	0	0	1	0	0	0	0	1	0.3	0	4	0	0
1	237				0	16	1	172	72	24.3375	1.85	93	14.9	0	100	372	20.85	0			0	1	0		0	0					138	62	99			0	2	0		0	0	0	0	2	0.2	0	3	0	0
1	238				0	14	1	180	73	22.5309	1.92	95	11.4	0	70	1014	29.71	0					0	5	0	0	117	97	108							1	0	0	2	4	0	0	0	2	0.2	0		0	0
1	239				0	9	1	181	103	31.4398	2.23	82	13.4	0	70	253	42.5	0			0	1	0	6	0	0	156	64	82							1	0	0	1	0	0	0	0	2	0.2	0	4	0	0
1	240				0	16	1					92	13.6	0	400	2736	81.8	0			0	1	1	6	0	0					124	72	95			1	0	0	2	0	0	0	0	2	0.1	0.5		0	0
1	241				0	9	1	184	90	26.5832	2.13	89	14.3	0	110	168	25.71	0			0	1	0	6	0	0					108	61	70			1	0	0	2	0	0	0	0	2	0.2	0	2	0	0
1	242				0	14	1					100	15.4	0	90	272	36.2	0				2	0	6	0	0					104	71	86			0	0	0		0	0	0	0	2	0.2	0	4	0	0
1	243				0	21	2					93		0	70	144	9.9	0				2	0	5	0	0					110	68	77			0	0	2		0	0	0	0	4	0.2	0	2	0	0
1	245				0	9	1							0	290	1414		0			0	1	1	6	0	0					154	77	11			2				0	0	0	0	2	1	0	4	0	0
1	246				0	9	1	175	78	25.4694	1.94			0	100	408	33.99	0			0	1	0	6	0	0					155	92	114			1	2	0	1	0	0	0	0	2	0	0	4	0	2
1	247				0	9	1	178	70	22.0932	1.87	91	15.3	0	160	572	36.08	0			0	1	0	6	0	0					106	48	63			2	0	0	1	0	0	0	0	2	0.2	0	4	0	2
1	248				0	12	1	183	100	29.8606	2.22	83	12	0	150	816	35.23	0			0	1	1	6	0	0	146	80	103							2	0	0	2	0	0	0	1	2	0.2	0	4	0	0
1	249				0	16	1	180	80	24.6914	2	100	14	0	170	1223	72.5	0			0	1	1	6	0	0					133	64	88			0	6	4		4	0	0	0	2	0.2	0	3	0	0
1	250				0	9	1							0	130	153	28.3	0			0	1	0	6	0	0					127	90	107			0	1	1		0	0	0	0	2	0.2	0	1	0	2
1	251				0	12	1					99	14.3	0	110	371	26.3	0				2	0	5	0	0	135	81	105		130	66	91			0	2	0		0	0	0	0	0	0.35	0	1	0	0
1	252				0	14	2	165	66	24.2424	1.73	32	12.6	0	80	438	20.6	0				2	0	6	0	0					170	101	113			0	1	0		0	0	0	0	2	0.2	0	4	0	2
1	253				0	14	1	182	92	27.7744	2.14	93	12.9	0	130	869	103.3	0			0	1	0	6	0	0					115	61	83			1	0	0	3	0	0	0	0	2	0.2	0	1	2.5	2
1	254				0	14	1	169	93	32.5619	2.03	100	11.2	0	120	1290	86.1	0				2	0	5	0	0					110	53	73			1	0	3	2	0	0	0	0	2	0.2	0	4	0	0
1	255				0	14	1					38	9.9	0	50	294	27.8	0					0	5	0	0	86	69	75							0	1	0		0	0	0	0	2	0.2	0		0	0
1	256				0	9	1					94		0	120	516	53.67	0			0	1	1	6	0	0										0	1	1		0	0	0	0	5	0	0	4	0	2
1	257				0	21	2	181	85	25.9455	2.06	96	14.3	0	80	240	15.3	0				2	0	5	0	0					139	62	93			0	2	0		0	0	1	0	2	0.2	0	4	0	2
1	258				0	9	1	175	90	29.3878	2.06	92	13.5	0	170	996	114.68	0			0	1	1	6	0	0					128	81	104			0	0	1		0	0	0	0	1	0.2	0	4	0	1
1	259				0	12	2	168	60	21.2585	1.68	100		0	60	216	10	0			0		0	6	0	0	125	79	95							0	0	1		0	0	0	0	2	0.2	0	4	0	0
1	260				0	12	1					100	17.5	0	70	306	45.8	0				2	0	6	0	0					119	82	94			0	0	1		0	0	0	0	0	0.2	0		0	0
1	261				0	12	1					93	14.4	0	130	732	27.2	0			0	1	1	6	0	0					151	64	96			0	0	0		0	0	0	0	1	0.4	0.5	1	0	2
1	262				0	21	1	172	68	22.9854	1.8			0	300	1554	63.8	0			0	1	1	6	0	0					132	69	96			0	2	0		0	0	0	0	2	0.6	0	1	0	3
1	263				0	17	1					100	14.1	0	180	558	34.88	0			0	1	1	6	0	0					106	33	70			0	0	0		0	0	0	0	2	0.2	0		2.5	2
1	264				0	21	2							0	210	920	101.83	0			0	1	1	6	0	0	149	78	107							0	2	0		0	0	0	0	0.5	0.2	1		0	0
1	265				0	17	1						15.2	0	220	1221	88.71	0			0	1	1	6	0	0					140	80	97			0	0	0		0	0	0	0	2	0.2	0	2	0	0
1	266				0	21	1						15	0	70	354	44.73	0			0	1	0	6	0	0	169	87	122							0	0	0		0	0	0	0	2	0.2	0	2	0	0
1	267				0	17	2							0	70	257	25.79	0			0	1	0	5	0	0					115	51	65			0	0	0		0	0	0	0	2	0.2	0	1	0	0
1	268				0	16	2					46	10.9	0	100	420	16.21	0			0	1	0	5	0	0	156	79	109							0	3	0		0	0	1	0	5	0.2	0	3	0	0
1	269				0	12	1					35	14.6	0	80	546	21.6	0			0	1	0	6	0	0	158	95	120							1	1	0	1	0	0	0	0	2	0.2	0	3	0	0
1	270				0	12	1	170	82	28.3737	1.94	37	13.4	0	220	1267	90.39	1			0	1	1	6	0	0					131	58	85			2	0	0	3	0	0	0	0	0	0.6	0	3	0	0
1	271				0	9	2	169	78	27.31	1.89	28	15.5	0	100	306	24.5	0			0	1	0	5	0	0					101	103	105			0	0	1		4	0	0	0	2	0.2	0	1	2	2
1	272				0	14	2	160	70	27.3437	1.73	100	12	0	110	309	22.8	0			0	1	0	5	0	0					176	51	86			0	0	0		0	0	0	0	2	0.2	0	2	0	0
1	273				0	9	1					75	15	0	80	207	13.62	0			0	1	0	6	0	0					135	78	73			0	0	0		0	0	0	0	1	0.2	0	4	0	0
1	274				0	12	2					95	13.4	0	120	614	17.2	0				2	0	6	0	0					160	74	106			0	1	2		0	0	0	0	0	0.2	0	1	2	2
1	275				0	9	1	182	104	31.3972	2.25	99	13.7	0	110	128	48.28	0			0	1	0		0	0					144	88	60			1	0	0	1	0	0	0	0	2	0.2	0	4	0	0
1	276				0	14	2	159	60	23.7332	1.61	100	15.4	0	180	629	29.14	0			0	1	1	5	0	0	127	57	84							0	1	0		0	0	0	0	2	0.35	0	3	2.5	2
1	277				0	14	1	183	110	32.8466	2.31	99	14.8	0	100	654	43.35	0			0	1	0	6	0	0					117	80	96			0	0	1		0	0	0	0	2	0.2	0	4	0	0
1	278				0	14	1					61		0	110	414	31.11	0			0	1	0	6	0	0					81	63	69			0	0	0		0	0	0	0	2	0.2	0	4	0	0
1	279				0	12	2	151	93	40.7877	1.87	95	13.8	1	140	1109	80.6	0				2	0	5	6	0					144	75	102			1			5	7	1	0	0	2	0.2	0	3	0	2
1	280				0	14	1	178	90	28.4055	2.08	20	8.6	0	90	143	46.3	0			0	1	0	6	0	0					122	70	91			0	1	0		0	0	0	0	2	0.2	0	2	2	0
1	281				0	9	1	189	83	23.2356	2.1	83	15.2	0	100	148	14.18	0			0	1	0	6	0	0					89	45	57			1	0	1	2	0	0	0	0	2	0.2	0	4	0	0
1	282				0	14	1	175	80	26.1224	1.96	63	16.5	0	80	625	33.8	0			0	1	0	6	0	0					104	73	88			1	0	0	2	0	0	0	0	2	0.2	0	1	0	0
1	283				0	10	1					53	14.1	0	110	389	38.83	0			0	1	0	6	0	0					145	82	111			1	3	0	1	0	0	0	0	2	0.2	0	2	0	0
1	284				0	12	1	183	80	23.8884	2.02	100	14.2	0	90	292	25.35	0			0	1	0	6	0	0	192	76	120							2	0	0	3	0	0	0	0	2	0.2	0	4	0	3
1	285				0	21	1	180	90	27.7778	2.1	98	14.6	0	160	448	50.3	0			0	1	1	6	0	0	156	78	112		152	77	109			2				0	0	0	0	2	0.2	0	4	0	0
1	286				0	9	1	170	73	25.2595	1.84		10.2	0	200	840	39.16	0			0	1	1	5	0	0					89	42	63			0	3	0		0	0	0	0	2	0.4	0	4	0	2
1	287				0	12	1					80	10.6	0	250	2279	144.99	0			0	1	1	6	0	0	137	89	108							2				0	0	0	0	2	0.4	0	4	0	0
1	288				0	21	2							0	270	1011	61.33	0			0	1	1	6	0	0	118	72	95		142	63	62			0	0	0		0	0	1	0	1	0.5	0	1	0	0
1	289				0	21	1	182	82	24.7555	2.03	70	16.9	0	200	686	84.7	0			0	1	1	6	0	0	114	80	93		110	78	93			0	0	0		0	0	0	0	2	0.4	0	1	0	0
1	290				0	15	1					94	14.8	0	70	300	22	0					0	6	0	0	136	77	95							0	0	0		0	0	0	0	2	0.2	0		0	0
1	291				0	21	1	169	72	25.2092	1.82	76	10.3	0	240	649	59.04	0			0	1	1	6	0	0					127	50	58			0	0	0		0	0	0	0	2	0.2	0	1	0	0
1	292				0	9	1	185	105	30.6793	2.29	92	13.6	0	70	127	51.98	0			0	1	0	6	0	0					111	59	56			0	0	0		0	0	0	0	2	0.2	0	4	0	2
1	293				0	16	1	175	70	22.8571	1.85	82	14.3	0	300	2062	143.27	0			0	1	1	6	0	0					121	69	81			0	0	0		0	0	0	0	2.5	0.2	0	4	0	2
1	295				0	9	2	170	92	31.8339	2.03	97	13	0	320	964	66.2	1			0	1	1	5	0	1					114	30	64			1	1	2	3	0	0	0	0	2	0.4	0	3	0	2.5
1	296				0	14	2	174	60	19.8177	1.72	98	11.8	0	90	208	20.51	0			0	1	0	5	0	0	82	52	64							0	0	0		0	0	0	0	2	0.2	0	3	0	0
1	297				0	21	2	170	90	31.1419	2.01	68	11	1	200	2118	50.51	0			0	1	1	5	0	0	168	56	96							2				5	1	0	0	2	0.2	0	4	0	2.5
1	298				0	12	1	167	62	22.231	1.7	100	14.7	0	90	441	19.94	0			0	1	0	6	0	0	119	66	90							0	0	1		4	0	0	0	4	0.4	0	4	0	0
1	299				0	9	1	194	96	25.5075	2.28			0	120	251	35.9	0			0	1	0	6	0	0					95	57	28			0	0	0		0	0	0	0	2	0.2	0	4	0	0
1	300				0	9	1	174	93	30.7174	2.08	26	10.5	0	200	499	77.6	0			0	1	1	6	0	0					141	83	107			0	0	0		0	0	0	0	0.2	0.4	0		0	0
1	301				0	9	1	178	85	26.8274	2.03	96	14.3	0	80	288	25.6	0			0	1	0	6	0	0					165	66	93			1	0	0	3	0	0	0	0	2	0.2	0	4	0	0
1	302				0	9	1	165	74	27.1809	1.81		16.1	0	150	682	36	0			0	1	1	6	0	0					118	81	83			0	3	0		0	0	0	0	2	0.6	0	2	0	0
1	303				0	14	1	165	62	22.7732	1.68	100	15.5	0	90	228	14.06	1			0	1	0	6	0	0					157	87	117			0	0	0		0	0	0	0	2	0.2	0	1	0	0
1	304				0	16	1	158	55	22.0317	1.55	29	12	0	140	1062	29.78	1				2	0	6	0	1					164	65	104			2				0	0	0	0	2	0.2	0	4	0	0
1	305				0	12	2	175	79	25.7959	1.95	100	11.1	0	120	624	22.15	0			0	1	1	5	0	0	130	83	104							1	0	0	1	0	0	0	0	2	0.2	0	3	2	0
1	306				0	12	2	169	89	31.1614	2	88	11.2	0	40	302	18.38	0					0	5	0	0										0	0	0		0	0	0	0	2	0.2	0		0	0
1	307				0	9	1	175	120	39.1837	2.32	100	13.2	0	100	154	60	0			0	1	0	6	0	0										1	0	0	1	0	0	0	0	2	0.2	0	4	0	2
1	308				0	9	1	183	110	32.8466	2.31	31	12.9	0	80	163	42.68	0			0	1	0	6	0	0					121	71	85			0	2	1		0	0	0	0	2	0.2	0	1	2	2
1	309				0	12	2	160	52	20.3125	1.53	98	12.1	0	260	1753	78.9	0			0	1	1	5	0	0	159	64	104		162	62	105			0	1	0		0	0	0	0	2	0.9	0	2	0	0
1	310				0	15	2	152	81	35.0589	1.78	100	12.8	0	420	2520	96.9	0			0	1	1	5	0	0					180	94	128			0	1	2		0	0	0	0	2	0.5	0	4	0	0
1	311				0	9	2	160	55	21.4844	1.56			4	100	297	16.02	0			0	1	1	5	0	0	232	81	123							0	0	0		0	0	0	0	2	0.2	0	4	0	0
1	312				0	12	2					78	13.3	0	90	338	28.25	0			0	1	0	5	0	0					126	79	99			0	0	3		0	0	0	0	2	0.2	0	2	0	0
1	313				0	9	1	182	82	24.7555	2.03	89	13.9	0	80	81	14.05	0				2	0	6	0	0					151	65	60			0	0	0		0	0	0	0	2	0.2	0		0	0
1	314				0	9	1	184	111	32.7859	2.33	63	14.8	0	110	185	51.83	0			0	1	0	6	0	0					123	74	59			1	1	0	1	0	0	0	0	2	0.2	0	3	2	0
1	315				0	12	2	159	60	23.7332	1.61	98	14	0	110	727	28.25	0			0	1	1	5	0	0					141	65	94			2				0	0	0	0	2	0.55	0	4	0	2
1	316				0	21	1	175	78	25.4694	1.94	100	14.7	0	150	718	59.64	0			0	1	1	5	0	0	114	69	90							2				0	0	0	0	2	0.2	0	3	0	1
1	317				0	9	1	170	99	34.2561	2.1	92	15.6	0	200	605	95.11	0			0	1	1	6	0	0					130	34	78			1	0	0	1	0	0	0	0	2	0.6	0	1	0	2
1	318				0	10	2	167	100	35.8564	2.08	86	15.1	0	100	262	55.4	0			0	1	0	5	0	0					144	80	108			1	0	2	2	4	0	0	0	2	0.2	0	4	0	0
1	319				0	9	1	182	103	31.0953	2.24			1	300	2375	246.98	0			0	1	1	6	0	0					128	85	105			2				0	1	0	0	2	0.4	0.5	4	4	2
1	320				0	10	2	163	66	24.841	1.71	100	13.2	0	140	528	36	0			0	1	1	5	0	0					174	97	135			1	0	0	1	0	0	0	0	2	0.4	0	4	0	0
1	321				0	15	1	181	137	41.818	2.52	62	13.7	0	120	503	80.44	0			0	1	0	6	0	0	166	84	113		154	83	89			0	1	0		0	0	0	0	2	0.2	0	2	0	0
1	322				0	12	1							0	250	804	41.1	0			0	1	1		0	0					154	77	105			0	0	0		0	0	0	0	2	0.5	0	2	0	0
1	323				0	17	1	168	73	25.8645	1.83	80	12.7	2	240	2814	160.6	1			0	1	0	6	0	0	145	96	119		157	104	129			2				0	0	0	0	2	0.4	0	3	0	0
1	324				0	21	1	171	62	21.2031	1.73			1	290			0			0	1	1	5	6	0	86	73	78		104	72	82			2				0	1	0	1	0	0.2	0	1	0	0
1	325				0	21	2							0	180	752	35.49	0			0	1	1	6	0	0	145	76	107		115	66	89			0	0	2		0	0	0	0	3	0.4	1	2	0	2
1	326				0	12	1	175	92	30.0408	2.08	38	15.3	0	100	426	37	0			0	1	0	6	0	0					111	73	88			0	0	0		0	0	0	0	1	0.2	0	4	0	0
1	327				0	16	1	165	81	29.7521	1.88	69	14.3	1	360	4768	348.9	1			0	1	1	6	0	0	114	64	84							1			5	7	1	0	0	2	0.2	0		0	0
1	328				0	14	1	174	75	24.7721	1.9	93	14.8	0	120	493	39.4	0				2	0	6	0	0					153	64	96			0	2	0		0	0	0	0	0	0.4	0	4	0	0
1	329				0	9	1	172	67	22.6474	1.79	44	10	0	80	61	10.6	0			0	1	0	6	0	0	131	68	86							0	2	0		0	0	0	0	0	0.2	0	4	0	0
1	330				0	14	2	160	47	18.3594	1.46	100	14	0	100	667	21.2	0				2	0	5	0	0					127	65	92			1	0	0	2	1	0	0	0	3	0.2	0		0	0
1	331				0	16	2	158	75	30.0433	1.77	92	14	0	250	2356	90.6	0			0	1	1	6	0	0					104	47	69			0	4	0		0	0	0	0	2	0.5	0	4	0	3
1	332				0	12	1					100	14.6	0	350	3078	220.6	0			0	1	1	6	0	0					147	83	107			1	0	0	1	0	0	0	0	2	0.4	0	4	0	3
1	333				0	9	1	174	93	30.7174	2.08	31	9.8	0	280	863	120	0			0	1	1	6	0	0					149	80	106			1	0	0	2	0	0	1	0	2	0.6	0	1	4	0
1	334				0	16	2					59	13.4	0	90	276	22	0				2	0	5	0	0					133	76	102			0	3	0		0	0	0	0	2	0.2	0	4	0	0
1	335				0	15	2	168	78	27.6361	1.88	65	12.5	0	90	282	25.2	0			0	1	0	5	0	0	156	76	107		148	75	103			0	2	0		0	0	0	0	2	0.4	0		0	0
1	336				0	16	2					31	10.6	0	180	768	51.4	0			0	1	1	6	0	0					140	83	104			1	0	2	2	0	0	0	0	2	0.2	0		0	0
1	337				0	14	1	172				57	14.1	0	250	1476	73.57	0			0	1	1	6	0	0					94	64	76			0	2	0		0	0	0	0	2	0.3	0	4	0	4
1	338				0	14	1	175	90	29.3878	2.06	91	15	0	80	888	49	0				2	0	6	0	0	63	24	38		116	47	72			1	0	0	7	0	0	0	0	2	0.2	0.5	4	0	3
1	339				0	14	1	172	78	26.3656	1.91	100	16	0	300	1836	75.9	0			0	1	1	6	0	0					134	66	93			0	0	0		0	0	0	0	2	0.5	0	3	2	0
1	340				0	15	2	173	60	20.0474	1.72	100	11.1	0	150	678	41.63	0					0	5	0	0	144	67	95		140	65	91			0	1	0		4	0	0	0	2	0.2	0		0	0
1	341				0	9	1	178	95	29.9836	2.13	32	13.6	0	170	464	37.72	0			0	1	0	6	0	0										0	3	1		0	0	0	0	2	0.2	0	4	0	0
1	342				0	15	2	172	74	25.0135	1.87	98	14.5	0	220	1074	25.54	0			0	1	1	5	0	0	118	65	88		154	71	106			0	1	0		0	0	0	0	2	0.6	0	4	0	0
1	343				0	9	1	175	76	24.8163	1.91	52	13.9	0	110	134	23.21	0			0	1	0	6	0	0					125	27	60			0	0	0		0	0	0	0	2	0.4	0	4	0	0
1	344				0	21	1	183	97	28.9647	2.19	66	14.6	0	115	256	53.18	0				2	0	6	0	0					144	55	86			0	0	0		0	0	0	0	2	0.2	0	4	0	2.5
1	345				0	21	1	178	84	26.5118	2.02	74	12.8	0	125	205	31.19	0			0	1	0	6	0	0					130	69	87			0	2	0		0	0	0	0	2	0.2	0		2	0
1	346				0	15	1	178	130	41.0302	2.43	100	13	0	100	544	55.05	0			0	1	0	6	0	0					131	82	94			0	0	0		0	0	0	0	2	0.2	0	1	3	2
1	347				0	21	2	175	96	31.3469	2.11	100	14.4	0	110	225	45.15	0				2	0	6	0	0					130	77	102			0	0	0		0	0	0	0	2	0.2	0	4	0	0
1	348				0	12	1	173	59	19.7133	1.7	93	14.9	0	140	708	22.4	0			0	1	1	6	0	0					138	75	99			0	0	0		0	0	0	0	2	0.6	0	1	2	0
1	349				0	12	1	172	89	30.0838	2.02			0	200	1032	84.8	0			0	1	1	6	0	0					121	67	81			0	0	0		0	0	0	0	0	0.2	0	4	0	0
1	350				0	12	1					37	16.1	0	80	180	22.7	0					0	6	0	0										0	0	0		0	0	0	0	0	0	0		0	0
1	351				0	14	1	181	67	20.4511	1.86	93	11.8	1	310	2478	130.1	0			0	1	0	6	0	0					154	65	96			1				0	1	0	0	2	0.2	0	1	1.5	1.5
1	352				0	17	1	172	125	42.2526	2.34	31	16	0	200	1217	230.13	0			0	1	1	6	0	0					126	15	42			0	0	0		0	0	0	0	5	0.4	0	2	0	3
1	353				0	12	2	163	65	24.4646	1.7	58	14.4	0	150	949	18.44	1			0	1	1	6	0	1					134	70	92			2				1	0	0	0	2	0	0	1	0	1
1	354				0	14	1	174	60	19.8177	1.72	100	16	4	150	642	37.68	0			0	1	1	6	0	0					108	49	68			0	1	0		0	0	0	0	1	0.5	1	4	0	0
1	355				0	10	1	182	73	22.0384	1.94	43	15.7	1	480	1805	155.61	1			0	1	1	6	0	0	197	13	89		178	103	133			2	0	0	3	0	1	0	0	2	0.8	0	1	0	0
1	356				0	10	1	180	87	26.8519	2.07	99	14.7	0	240	1578	177.6	0			0	1	1	6	0	0					139	99	116			0	0	0		0	0	0	0	2	0.2	0	4	0	0
1	357				0	10	1	175	90	29.3878	2.06	92	13.4	0	95	258	22.96	0					0	6	0	0					130	72	96			1	0	0	1	4	0	0	0	2	0.2	0		0	0
1	358				0	10	1	183	85	25.3815	2.07	90	14	0	130			0				2	0	6	0	0										0	3	2		0	0	0	0	0	0	0	4	0	0
1	359				0	12	1	183	90	26.8745	2.12	79	15.2	0	260	1393	107	0			0	1	1	6	0	0					133	78	97			1			4	0	0	0	0	3	0.8	0	1	0	0
1	360				0	15	1							0	220	2613	111.52	0					0	6	0	0	117	75	96		132	75	99			2	0	0	3	0	0	0	0	2	0.5	0		0	0
1	361				0	21	1	182						0	280	2082	64.56	0			0	1	1	5	0	0	145	90	177							0	0	0		0	1	0	0	2	0.4	0	1	0	0
1	362				0	21	1	182	110	33.2085	2.3	100	15.5	1	100	240	19.28	0			0	1	0	6	0	0					170	97	120			0	0	0		0	1	1	0	2	0.2	0	1	0	0
1	363				0	21	2	163	80	30.1103	1.86			0	230	1075	65.33	0			0	1	1	6	0	0	125	83	103							0	0	0		0	0	0	0	2	0.7	0	1	0	0
1	364				0	21	2	165	65	23.8751	1.72	50	12	0	80	662	40.66	0			0	1	0	6	0	0					98	47	71			0	0	0		0	0	0	0	2	0.4	0	2	0	0
1	365				0	21	1	182	80	24.1517	2.01	92	14.2	0	150	470	66.12	0			0	1	1	6	0	0					123	66	91			0	0	0		0	0	0	0	2	0.4	0	1	0	0
1	366				0	21	1	175	82	26.7755	1.98	90	14.6	0	100	306	21.25	0				1	0	6	0	0					113	57	73		1	0	2	0		0	0	0	0	2	0.2	0	1	0	0
1	367				0	9	1	180	78	24.0741	1.98	85	13.6	0	100	209	17.26	0				1	0	6	0	0					134	59	60		1	1	1	0	1	4	0	0	0	2	0.2	0		2	2
1	368				0	15	1	168	75	26.5731	1.85	94	16.9	0	200	1217	29.46	0			0	1	1	6	0	0	132	76	92		119	77	97		2	0	0	0		0	0	0	0	2	0.2	0	4	0	2
1	369				0	9	2					97	14.1	0	70	103	8.54	0			0	1	0	6	0	0	158	7	24		89	55	71		1	0	1	1		0	0	0	0	2	0.2	0	4	0	0
1	370				0	9	1	178	70	22.0932	1.87	100	14.6	0	90	136	14.61	0			0	1	0	6	0	0					138	73	89		1	1	0	0	1	0	0	0	0	2	0.2	0	4	0	0
1	371				0	15	1	179	95	29.6495	2.14	92	14	0	230	966	54.86	0				1	1	6	0	0									1	1	0	0	1	0	0	0	0	2	0.4	0	1	2.5	1.5
1	372				0	21	1							0	260	1051	133.8	0			0	1	1	6	0	0	140	85	112		123	65	88		1	2	0	0		0	0	0	0	2	0.6	0	3	0	0
1	373				0	15	2	164	108	40.1547	2.12	92	13.7	0	80	138	8.35	0				1	0	6	0	0									1	0	2	0		0	0	0	0	2	0.2	0	4	0	0
1	374				0	12	1	168	140	49.6032	2.41	89	16.9	0	120	565	66.2	0				1	0	6	0	0					149	97	119		1	0	3	0		0	0	0	0	2	0.4	0	1	3.5	3
1	375				0	15	1	168	70	24.8016	1.79	94	14.3	0	140	1218	22.48	0				1	0	6	0	0	144	54	85		128	57	83		1	1	0	0	1	0	0	0	0	2	0.2	0	4	0	0
1	376				0	21	2	162	77	29.34	1.82	95	14.9	0	60	228	20.5	0				1	0	6	0	0					123	70	93		1	0	1	0		4	0	0	0	2	0.2	0	1	2.5	0
1	378				0	9	1	178	95	29.9836	2.13	82	15.1	0	80	305	37.81	0			0	1	0	6	0	0					142	81	111		1	1	0	1	2	0	0	0	0	2	0.2	0		0	0
1	379				0	14	1	170	78	26.9896	1.89	90	14.8	0	70	510	44.8	0				1	0	6	0	1					144	62	93		1	0	0	0		0	0	0	0	2	0.2	0		0	2.5
1	380				0	12	1	164	58	21.5645	1.63	100	12.8	0	380	1604	159.77	0			0	1	1	6	0	0					100	56	52		2	0	0	0		0	0	0	0	2	1,2	0.5	4	0	0
1	381				0	14	2	171	80	27.3588	1.92	100	14.1	0	100	276	16.03	0				1	0	5	0	0					154	72	105		1	0	2	0		0	0	0	0	2	0.2	0	4	0	0
1	382				0	12	1	180	83	25.6173	2.03	97		0	150	876	31.9	0			0	1	1	6	0	0					143	88	109		1	0	0	0		0	0	0	0	2	0.2	0	1	0	0
1	383				0	15	1	180	88	27.1605	2.08	82		0	80	156	22.4	0			0	1	0	6	0	0	201	96	129		159	82	107		1	0	4	2		0	0	0	0	2	0.2	0	4	0	0
1	384				0	15	1	178	87	27.4587	2.05	98		0	170	546	35.9	0			0	1	1	6	0	0	221	110	151		208	101	129		1	0	0	0		4	0	0	0	2	0.2	0	3	0	0
1	386				0	9	1	180	84	25.9259	2.04	36	14.2	0	60	258	31.5	0				1	0	6	0	0					106		73		1	1	0	0	1	0	0	0	0	2	0.2	0	4	0	0
1	387				0	21	2	153	56	23.9224	1.52	100	13.2	0	180	480	26.76	0			0	1	1	5	0	0	147	72	99						1	0	1	0		0	0	0	0	2	0.4	0	4	0	0
1	388				0	21	2							0	250	792	37.86	0			0	1	1	6	0	0	140	60	82						1	0	4	0		0	0	0	0	2	0.2	0	2	0	0
1	389				0	17	1	169	62	21.7079	1.71	74	15.2	0	90	685	40.4	0				1	0	6	0	0					139	66	77		1	1	1	0	1	0	0	0	0	2	0.2	0	4	0	2
1	390				0	17	2							0	130	936	76.04	0			0	1	0	6	0	0					101	51	54		1	1	0	0	4	0	0	0	0	2	0.2	0	2	0	0
1	391				0	21	1		80					0	200	979	72.83	0			0	1	1	6	0	0	139	78	107		139	68	100		1	1	0	2	4	0	0	0	0	2	0.4	0	1	0	0
1	392				0	21	1	182	92	27.7744	2.14	89	14.8	0	200	968	95.24	0			0	1	1	6	0	0					143	78	104		1	0	0	0		0	0	0	0	2	0.4	0	1	0	0
1	394				0	15	2	158	74	29.6427	1.76	100	14.6	0	80	156	8.82	0				1	0	5	0	0	102	58	80		132	79	107		1	0	3	0		0	0	0	0	2	0.2	0		2.5	2.5
1	395				0	14	2	156	71	29.1749	1.71	91	15.8	0	70	202	37.66	0			0	1	0	5	0	0	93	57	71		94		54		1	0	0	0		4	0	0	0	2	0.2	0	4	0	2
1	396				0	15	1	167	81	29.0437	1.9	93	16	0	100	312	39	1			0	1	0	6	0	0	136	69	96		140	48	91		1	0	0	0		0	0	0	0	2	0.2	0		0	2.5
1	397				0	10	1	184	85	25.1063	2.08	81	12.1	0	150	522	32.71	0			0	1	1	6	0	0									1	0	0	0		0	0	0	0	2	0.2	0		0	2.5
1	398				0	16	1					43	15.5	0	150	1143	75.6	0			0	1	0	6	0	0					139	65	88		1	1	0	0	3	7	1	1	0	2	0.2	0	2	0	0
1	399				0	12	1	180	80	24.6914	2	100	14.5	0	80	294	14.38	0			0	1	0	5	0	0					124	86	103		1	0	0	3		0	0	0	0	2	0.1	0	2	0	2.5
1	400				0	12	1	174	80	26.4236	1.95	37		0	180	774	31.65	0			0	1	1	6	0	0	155	87	116						1	2	2	0		0	0	0	0	2	0.1	0	2	0	2.5
1	401				0	12	2	168	75	26.5731	1.85	96	13.3	0	80	258	12.14	0			0	1	0	5	0	0					203	87	129		1	0	1	0		0	0	0	0	2	0.3	0		0	0
1	402				0	12	1	162	50	19.052	1.51	64	13.3	1	300	4163	229	0			0	1	1	6	7	0	165	89	118						1	2				7	1	0	0	2	0.2	0		0	0
1	403				0	16	2	180	73	22.5309	1.92	72	13.6	0	90	222	9.24	0			0	1	0	5	0	0					111	66	87		1	0	0	0		0	0	0	0	2	0.2	0	4	0	0
1	404				0	10	1	173	83	27.7323	1.97	93	15.5	0	70	351	32.55	0			0	1	0	6	0	0					99	67	82		1	1	0	0	3	0	0	0	0	2	0.1	0	3	0	2
1	405				0	14	1	182	92	27.7744	2.14	100		0	240	894	84.93	0			0	1	1	6	0	0					153	66	98		1	1	0	0	2	0	0	0	0	0	0.2	0	4	0	0
1	406				0	14	1	178	80	25.2493	1.98	98	14	0	80	216	30.1	0				1	0	6	0	0					109	73	89		1	0	1	0		0	0	0	0	1	0	0	4	0	0
1	407				0	16	1	170	70	24.2215	1.81			3		200	11.11	0			0	1	0	6	0	0									1	2				0	0	0	0	2	0.2	0		0	0
1	408				0	14	1	164	65	24.1672	1.71			1	140	714	49	0			0	1	1	6	0	0	132	84	106						1	0				7	1	0	0	2	0.4	0		0	0
1	409				0	9	1	184	98	28.9461	2.21	98	12.6	0	50	214	18.57	0				1	0	6	0	0					118	54	46		1	0	0	0		0	0	0	0	2	0.2	0		0	0
1	410				0	10	1	174	65	21.4692	1.78	92	13.4	0	90	559	31.89	0			0	1	1	6	0	0	188	97	135						1	2	2	0		0	0	0	0	0	0.4	0	1	2	2
1	411				0	14	1					94	14.3	0	140	522	64.7	0			0	1	0	6	0	0					155	83	110		1	1		1	2	0	0	0	0	0	0.2	1	4	0	0
1	412				0	10	2	165	82	30.1194	1.89	37	14.1	1	70	148	40.54	0				1	0	5	0	0					136	72	79		1	2				7	1	0	0	2	0.2	0	3	2	2
1	413				0	15	2	166	77	27.9431	1.85	62	12.2	0	70	134	12.19	0			0	1	0	5	0	0					113	82	96		1	0	0	0		0	0	0	0	2	0.2	0	4	0	2
1	414				0	17	1	177	84	26.8122	2.01	92		0	170	1410	59.58	0			0	1	0	6	0	0					153	64	97		1	1	0	0		0	0	0	0	2	0.2	0	4	0	0
1	415				0	14	1	176	84	27.1178	2.01	96	16.7	0	90	133	28.6	0				1	0	6	0	0					133	87	109		1	0	0	0		0	0	0	0	2	0.2	0	4	2	0
1	417				0	9	1	182	97	29.2839	2.18	100	15.6	0	100	317	30.7	0			0	1	0	6	0	0									1	1	0		1	0	0	1	0	2	0.2	0	4	0	0
1	418				0	12	1	169	78	27.31	1.89		15.6	1	250	1422	110.75	0			0	1	1	6	0	0					118	57	81		1	1			2	7	1	1	0	2	0.2	0	4	0	0
1	419				0	9	1	183				34	14.2	0	200	1095	82.9	0			0	1	1	6	0	0					107	60	70		1	0	2			0	0	0	0	2	0.2	0	1	0	2
1	420				0	14	1	183	128	38.2215	2.47	100	14.5	0	260	1424	168.1	0			0	1	1	6	0	0					196	77	122		1	0	1	0		0	0	1	0	1	1.2	0	4	0	3
1	421				0	15	1	178	110	34.7178	2.27	95	14.2	0	500	2982	68.62	0			0	1	1	6	0	0	166	77	95		125	73	96		1	1		0	4	0	0	0	0	2	0.7	0	1	0	2.5
1	422				0	12	1	170	77	26.6436	1.88	100	16.5	0	100	402	20.7	0				2	0	6	0	0					150	73	78		1	0	1	0		0	0	0	0	2	0.2	0	2	0	0
1	423				0	15	2	150	40	17.7778	1.3	53	7.9	5	150	444	12.6	0					1	5	0	0	170	76	105		129	66	89		1	0	0	0		0	1	0	0	2	0.2	0		0	0
1	424				0	16	2	157	70	28.3987	1.71	71		0	100	150	13.92	0			0	1	0	5	0	0	116	75	85						1	0	0	0		0	0	0	0	2	0.2	0	4	0	0
1	425				0	9	1	184	155	45.7821	2.69			0	140	148	73.7	0				2	0	6	0	0					141	77	91		1	1	0	0	1	0	0	0	0	2	0.2	0	3	0	2
1	426				0	9	1	182	99	29.8877	2.2	44	16.6	0	180	1147	56.8	0					0	6	0	0	150	89	115						1	2	1	0		0	0	0	0	2	0.2	0		0	0
1	427				0	10	1	175	70	22.8571	1.85	71	14	0	570	4188	352.4	0			0	1	1	6	0	0	113	59	80						1	0	0	0		0	0	0	0	2	0.45	0	4	0	0
1	429				0	16	2	158	92	36.8531	1.93	97	11.6	0	100	1161	103.24	0			0	1	0	5	0	0					109	56	73		1	2	2	2		0	0	0	0	2	0.2	0	1	0	2.5
1	430				0	21	2	160	70	27.3437	1.73	76	14.9	0	150	387	22.74	0			0	1	0	5	0	0	165	91	119		184	105	135		1	0	1	0		0	0	0	0	2	0.1	0	1	0	0
1	431				0	12	1	168	91	32.2421	2.01	88	12.8	0	160	672	49.69	0			0	1	1	6	0	0	145	62	94		185	62	111		1	1	0	0	1	4	0	0	0	2	0.4	0		0	0
1	432				0	9	2	160	72	28.125	1.75			0	80	104	13.99	0				2	0	5	0	0									1	0	0	0		0	0	0	0	2	0.2	0	1	0	0
1	433				0	12	1	172	80	27.0416	1.93	94		0	240	1470	61.6	0			0	1	1	6	0	0	119	107	111						1	1	0	0	3	0	0	0	0	2	0.2	0		0	0
1	434				0	12	1					96	14.2	0	200	1259	83.69	0			0	1	1	6	0	0	126	70	92						1	2	0	0		0	0	0	0	2	0.6	0	1	2	0
1	435				0	15	2	158	110	44.0635	2.08	31	10.5	0	130	240	12.93	0			0	1	0	5	0	0	170	95	124		114	55	86		1	0	3	0		0	0	0	0	2	0.2	0	4	0	0
1	436				0	21	1	170	85	29.4118	1.97	86	11.6	0	200	810	36.1	0			0	1	1	6	0	0	129	79	102						1	2	1	0		0	0	1	0	2	0.4	0	1	0	0
1	437				0	10	1					95	8.1	0	250	1680	66.23	0			0	1	1	6	0	0									1	1	0		1	4	0	0	0	1	0.5	0	2	0	0
1	438				0	21	1	171	127	43.4322	2.34			0	220	642	37.96	0			0	1	1	6	0	0	106	68	86						1	2	0	0		0	0	0	0	2	0.4	0	4	0	2.5
1	439				0	21	1	180	108	33.3333	2.27			0	260	715	115.43	0			0	1	1	6	0	0					117	36	57		1	1		0	1	0	0	0	0	1	0.4	0		0	4
1	440				0	16	1	175	72	23.5102	1.87	95	16.1	0	240	864	77.2	0			0	1	1	6	0	0					148	79	107		1	1		0	2	0	0	0	0	2.5	0.4	0	2	0	0
1	441				0	16	1					52	12.7	0	90			0			0	1	0	5	0	0	97	41	64						1	2	0	0		0	0	0	0	2	0.2	0		0	0
1	442				0	12	2	165	76	27.9155	1.83	100	15.8	0	80	528	37.77	0			0	1	0	5	0	0	151	82	110		170	66	113		1	1	0	0	1	6	0	0	0	2	0.4	0	1	0	2.5
1	443				0	15	1	166	83	30.1205	1.91	89	12	0	90	324	18.2	0			0	1	0	6	0	0	126	54	72		112	62	60		1	1	0	0	1	0	0	0	0	2	0.2	0		0	2.5
1	444				0	15	1	182	91	27.4725	2.13	90	15.1	0	90	336	13.29	0				2	0	5	0	0	161	61	98		120	59	86		1	0	3	1		0	0	0	0	2	0.2	0	2	0	0
1	445				0	12	1	184	120	35.4442	2.41	86	14.3	0	130	599	85.98	0			0	1	0	6	0	0	120	66	89						1	0	2	1		0	0	0	0	2	0.2	0	4	0	2.5
1	446				0	15	1	171	77	26.3329	1.89	98	15.8	0	95	280	17.61	0				2	0	6	0	0	184	83	116		132	73	98		1	0	2	0		0	0	0	0	2	0.2	0	3	0	2.5
1	447				0	16	1	183	86	25.6801	2.08	91	15.5	0	200	630	53.7	0			0	1	1	6	0	0					103	58	77		1	0	2	1		0	0	0	0	2	0.4	0	4	0	0
1	448				0	12	1	182	94	28.3782	2.16	100	15.4	0	330	2454	102.65	0			0	1	1	6	0	0					117	75	97		1	1		0	2	0	0	0	0	2	0.7	0	1	0	0
1	449				0	10	1	169	91	31.8616	2.01	100	14.7	0	100	378	38.3	0				2	0	6	0	0					161	109	135		1	0	0	0		0	0	0	0	2	0	0		0	0
1	450				0	9	1	178	92	29.0367	2.1	100	15.2	0	80	121	16.21	0			0	1	0	6	0	0					137	78	72		1	0	0	0		0	0	0	0	2	0.2	0	2	0	0
1	451				0	15	1	175	76	24.8163	1.91	100	13.1	0	80	325	19.68	0			0	1	0	5	0	0									1	0	3	0		0	0	0	0	2	0.2	0		0	0
1	452				0	12	1	176	84	27.1178	2.01	100	13.3	0	140	681	47.43	0			0	1	1	6	0	0									1	2	0	0		0	0	0	0	2	0.4	0		0	0
1	453				0	21	1	167	67	24.0238	1.75	90	15	0	90	140	18.39	0			0	1	0	5	0	0					115	53	80		1	0	0	0		0	0	0	0	2	0.2	0	4	0	0
1	454				0	12	1	178	82	25.8806	2			0	200	1500	46.33	0			0	1	1	5	0	0	127	74	96		133	73	91		1	2	0	0		0	0	0	0	2	0.5	0	4	0	0
1	455				0	16	2	167	74	26.5338	1.83	100	15	0	70	346	23.27	0				2	0	6	0	0					148	77	104		1	2	0	1		0	0	0	0	2	0.2	0	4	0	0
1	456				0	12	2	159	58	22.9421	1.59	94	11.7	1	300	2249	166.5	1			0	1	1	6	0	0	172	67	106						1	2	0	0		0	1	0	0	2	0.2	0		0	0
1	457				0	12	1							1	480	2301	225.23	0			0	1	1	6	0	0	126	89	106		156	88	120		1	0				0	1	0	0	2	0.3	0	1	0	0
1	458				0	9	1	177	74	23.6203	1.91	96	15.9	0	140	307	23.2	0				2	1	6	0	0					144	80	84		1	0	2	1		0	0	0	0	2	0.4	0		1	1
1	459				0	15	1	186	76	21.9679	2	45	14.3	0	80	124	9.89	0			0	1	0	5	0	0	116	66	77		102	75	82		1	0	0	0		0	0	0	0	2	0.2	0	1	0	0
1	460				0	15	2	168	110	38.9739	2.17	59	15.2	0	80	391	23.7	0			0	1	0	6	0	0	133	82	99		95	60	56		1	0	0	0		0	0	0	0	2	0.2	0		0	0
1	461				0	21	2	163				92	8.8	1	220	1142	107.53	0			0	1	1	6	0	0	107	57	75						1	2				4	1	0	0	2	0.4	0	1	0	0
1	462				0	16	1	172	39	13.1828	1.42	93	13.8	0	70	294	23.4	0			0	1	0	6	0	0					152	83	112		1	0	0	0		0	0	0	0	2	0.2	0	4	0	0
1	463				0	9	1	186	96	27.7489	2.21	100	14.3	0	80	117	24.95	0			0	1	0	6	0	0					147	82	109		1	1	0		1	0	0	0	0	2	0.2	0	4	0	0
1	464				0	9	1	181	82	25.0298	2.03	57	15	0	80	364	20.16	0			0	1	0	6	0	0					126	92	108		1	0	2	1		0	0	0	0	2	0.2	0	1	0	0
1	465				0	10	1	175	96	31.3469	2.11	74	15.1	0	110	282	71.42	0				2	0	6	0	0					169	80	114		1	1	0	0	1	0	0	0	0	2	0.2	0	3	0	2.5
1	466				0	21	2	170	73	25.2595	1.84	84	10.1	0	130	174	15.44	0			0	1	0	5	0	0	133	68	93		124	65	93		1	0	0	0		0	0	0	0	2	0.2	0		0	0
1	467				0	21	1	186	85	24.5693	2.1			0	150	691	50.5	0			0	1	1	6	0	0	111	76	91						1	0	0	0		0	0	0	0	2	0.6	0	1	0	0
1	468				0	12	1	168	75	26.5731	1.85	100	13	0	170	552	38.7	0			0	1	1	6	0	0	170	72	110						1	0	1	0		0	0	0	0	2	0.3	0	4	0	0
1	469				0	9	1	180	90	27.7778	2.1	99	11.2	0	80	227	21.02	0			0	1	1	6	0	0									1	2	0	1		0	0	0	0	2	0.4	0	4	0	0
1	470				0	9	1	173	89	29.737	2.03	100	14.8	0	80	295	36.8	0			0	1	0	6	0	0					106	65	70		1	1	0	0	3	0	0	0	0	1	0.2	0		0	0
1	471				0	9	1	184	114	33.672	2.36	100	16	0	190	744	160.36	0			0	1	1	6	0	0									1	1		0	2	0	0	0	0	2	0.6	0	1	0	2.5
1	472				0	14	1	172	90	30.4218	2.03	100	14.7	0	300	2064	87.78	0			0	1	1	6	0	0					121	66	87		1	0	0	0		0	0	0	0	2	0.4	0	4	0	0
1	473				0	21	2	167	69	24.7409	1.78	93	12.6	0	120	343	20.44	0			0	1	1	5	0	0									1	2	0	0		0	0	0	0	0	0	0	4	0	2
1	474				0	12	2	158	70	28.0404	1.72	26	13.2	0	210	1158	53.92	0			0	1	1	5	0	0					120	59	88		1	1	0	0	1	0	0	0	0	2	0.4	0	4	0	1
1	475				0	9	1	186	95	27.4598	2.2	100	14.5	0	180	985	84	0			0	1	1	6	0	0					94	53	41		1	1	0	0	1	0	0	0	0	2	0.5	0	1	0	2.5
1	476				0	9	2	168	102	36.1395	2.11	39	13.8	4	130	589	71.75	0			0	1	0	5	0	0					162	85	104		1	1	0	0	1	0	0	0	0	2	0.2	0		0	3
1	477				0	9	1	176	67	21.6296	1.82	87	11	0	270	1271	47.98	0			0	1	1	6	0	0					192	97	133		1	0	1	0		0	0	0	0	2	0.4	0	4	0	2.5
1	478				0	14	1	180	78	24.0741	1.98	100	14.4	0	100	171	21.96	0			0	1	0	6	0	0					141	67	98		1	0	0	0		0	0	0	0	2	0.2	0	1	0	2.5
1	479				0	14	1	180	41	12.6543	1.5	89	16	0	100	276	38.7	0			0	1	0	6	0	0					142	67	95		1	0	0	0		0	0	0	0	2	0.4	0	4	0	0
1	480				0	10	1	178	112	35.3491	2.28	75	13.4	0	120	458	59.47	0			0	1	0	6	0	0					100	65	79		1	1	1		1	0	0	0	0	2	0.3	0	1	0	0
1	481				0	15	1	182	75	22.6422	1.96	100	13.2	0	90	300	22.7	0			0	1	0	6	0	0	154	64	83		95	58	74		1	0	1	0		0	0	0	0	2	0.2	0	2	0	0
1	482				0	12	1	175	75	24.4898	1.9	100	15.6	0	80	264	24.2	0			0	1	0	6	0	0	180	83	125						1	0	0	1		0	0	0	0	2	0.1	0	1	0	0
1	483				0	21	1	180	110	33.9506	2.29			1	300	1583	252.1	0					1	6	0	0									1	1			3	0	1	0	0	5	0.3	1	1	0	0
1	484				0	14	1	192	98	26.5842	2.28	95	14.2	0	100	204	19.05	0			0	1	0	6	0	0					162	82	102		1	0	0	0		0	0	0	0	0	0.2	0	4	0	0
1	485				0	12	1	183	97	28.9647	2.19	93	14.2	0	60	534	29.8	0				2	0	6	0	0	138	79	106						1	1	0	0	1	0	0	0	0	2	0.2	0	3	0	0
1	486				0	14	1	175	120	39.1837	2.32	100	15	0	170	462	81.4	0			0	1	0	6	0	0					99	63	64		1	0	0	0		0	0	0	0	2	0.2	0	3	0	2.5
1	488				0	21	1	178	82	25.8806	2	94	15.5	0	110	494	26.2	0			0	1	1	6	0	0	118	77	96		120	94	121		1	2				0	0	0	0	2	0.6	0	4	0	0
1	489				0	9	1	172	104	35.1541	2.16	100	13.7	0	70	161	14.12	0				2	0	6	0	0					109	77	72		1	1	0		1	0	0	0	0	2	0.2	0	4	0	0
1	490				0	15	1	177	75	23.9395	1.92	45	15	0	370	1386	49.9	0			0	1	1	6	0	0	184	57	95		140	54	76		1	0	0	1		0	0	0	0	2	0.4	0		0	0
1	491				0	21	1	175	70	22.8571	1.85	89	10.9	0	80	192	16.6	0				2	0	6	0	0	93	61	75						1	0	0	0		0	0	0	0	2	0.2	0	3	3	3
1	492				0	21	1	188	105	29.708	2.31	96	17.2	0	225	593	102.12	0			0	1	1	6	0	0					108	57	78		1	0	4	1		0	0	0	0	2	0.4	0	4	0	2
1	493				0	10	1	179					13.7	0	175	580	31.62	0			0	1	0	6	0	0									1	1	0	1	1	0	0	0	0	2	0.1	0		0	0
1	495				0	12	1	178	70	22.0932	1.87	100	10.4	0	250	2359	149.8	0			0	1	1	6	0	0	122	57	81						1	2	0			4	0	0	0	0.05	0	0	4	0	3
1	496				0	9	1	196	126	32.7988	2.58	78	14.4	0	70	205	81.5	0			0	1	0	6	0	0					136	84	93		1	2	0	0		0	0	0	0	2	0.2	0	4	0	0
1	497				0	12	1	170	72	24.9135	1.83	67	14.2	0	350	2748	98.96	0			0	1	1	5	0	0	133	80	102						1	2	0			0	0	0	0	2	0.4	0	3	0	0
1	498				0	21	1	169				100	15.1	0	180	1011	65.7	0			0	1	0	6	0	0	153	71	102		162	68	75		1	1		0	4	4	0	0	0	1	0.2	0	2	0	0
1	499				0	9	2	172	81	27.3797	1.94			0	80	65	17.8	0				2	0	5	0	0					127	69	64		1	0	2	0		0	0	0	0	2	0.2	0	4	0	2
1	500				0	9	1	183	99	29.5619	2.21	51	16.3	0	130	335	50.5	0				2	0	6	0	0					105	66	83		1	1	0	0	1	0	0	0	0	2	0.2	0	2	0	2
1	501				0	9	1	182	85	25.6612	2.07	37	17.5	0	310	1517	176.2	0			0	1	1	6	0	0					133	75	66		1	1	0	0	5	0	0	0	0	2	0.6	0		0	0
1	502				0	16	2	142	56	27.7723	1.44		11.2	0	280	2058	63.6	0			0	1	1	5	0	0									1	2	0	0		0	0	0	0	2	0.3	0		0	0
1	503				0	12	1	176	84	27.1178	2.01			1	500	3768	162.13	0			0	1	1	6	7	0					135	79	104		1	1			3	1	0	0	0	2	0.2	0		0	0
1	504				0	9	2					100	13.6	0	180	694	43.03	0			0	1	1	5	0	0					124	82	77		1	0	0	0		0	0	0	0	2	0.4	0	4	0	2
1	505				0	9	1	176	123	39.7082	2.36	100	16	0	210	693	115.44	0			0	1	1	6	0	0					117	76	94		1	0	1	0		0	0	0	0	2	0.6	0	3	0	0
1	506				0	14	1	178	90	28.4055	2.08	54	15	0	250	810	86.9	0			0	1	1	6	0	0					106	76	90		1	0	1	0		0	0	0	0	2	0.4	0	2	0	4
1	507				0	12	1	171	68	23.255	1.8	97	13.5	0	90	261	19.4	0				2	0	6	0	0					108	66	79		1	0	2	0		0	0	0	0	2	0.1	0	4	0	0
1	508				0	14	1	176	85	27.4406	2.02	94	14.7	0	310	1008	85.7	0			0	1	1	6	0	0					175	86	122		1	0	1	0		0	0	0	0	2	0.2	0	1	0	0
1	509				0	12	2	160	80	31.25	1.83	100	13.9	0	80	430	16.5	0				2	0	5	0	0	151	91	121		176	92	132		1	1	1		1	0	0	0	0	3.5	0.2	0	1	0	2.5
1	510				0	12	2	179	129	40.2609	2.44	99	13.7	0	200	1162	152.1	0			0	1	1	5	0	0					129	64	87		1	0	1	1		0	0	0	0	2	0.6	0	1	0	2.5
1	511				0	17	2	174	92	30.3871	2.07	90	14.7	0	210	762	62.1	0			0	1	1	5	0	0					111	60	80		1	0	0	0		0	0	0	0	2	1	0	2	0	0
1	512				0	10	1							0	340	1640	318.77	0			0	1	1	6	0	0					120	52	74		1	2	0	0		0	0	1	0	0	0.8	0	4	0	0
1	513				0	12	1	182	80	24.1517	2.01	93	14.9	0	240	2350	150.35	0			0	1	0	6	0	0					122	64	84		1	0	1	0		0	0	0	0	1	0.2	0	1	0	0
1	514				0	9	1	180	76	23.4568	1.95	74	16.1	0	90	126	18.22	0			0	1	0	6	0	0					108	65	77		1	0	1	0		0	0	0	0	2	0.2	0	4	0	0
1	515				0	9	1	174	91	30.0568	2.06	100	17.3	0	150	928	84.77	0			0	1	1	6	0	0					104	76	75		1	0	0	1		0	0	0	0	2	0.2	0	3	0	0
1	516				0	10	1	182	91	27.4725	2.13	100	13.1	0	130	540	76.7	0			0	1	1	6	0	0	102	57	71						1	0	0	0		0	0	0	0	2	0.2	0	4	0	0
1	517				0	14	1	184	95	28.06	2.18	100	15.6	0	80	408	30.5	0			0	1	0	6	0	0	136	81	96						1	0	0	0		0	0	0	0	2	0.2	0	4	0	0
1	518				0	12	1	174				100	16	0	260	1386	55.66	0			0	1	1	6	0	0					130	82	104		1	0	1	0		0	0	1	0	2	0.6	0	1	0	0
1	519				0	16	1	172	72	24.3375	1.85			0	200	738	38.51	0			0	1	1	6	0	0					133	85	99		1	2	0	0		0	0	0	0	2	0.3	0		0	0
1	520				0	10	1	174	74	24.4418	1.88	100	10.8	1	350	1122	48.08	0			0	1	1	6	7	0					125	50	72		1	1			3	0	0	1	0	2	0.8	0	4	0	0
1	521				0	10	1	190	92	25.4848	2.2	66	14.1	0	130	276	14.44	0			0	1	0	6	0	0					96	75	82		1	1	0		1	0	0	0	0	2	0.3	0	4	0	0
1	522				0	17	1		125			87	12.1	0	160	666	35.78	0			0	1	1	6	0	0	124	62	86						1	0	0	0		0	0	0	0	2	0.8	0	4	0	2.5
1	523				0	10	1	180	80	24.6914	2	97	15	0	120	146	23.47	0				2	0	6	0	0					157	77	110		1	0	2	0		0	0	0	0	2	0.2	0	1	1	0
1	524				0	12	1	193	130	34.9003	2.58	100	15.5	0	480	2614	196.6	0			0	1	1	6	0	0					166	66	98		1	1	0		1	0	0	0	0	2	0.6	0	4	0	0
1	525				0	14	2	172	76	25.6896	1.89	100	15	0	230	2159	137.09	0			0	1	1	5	0	0					109	48	68		1	1	0	0	3	0	0	0	0	2	0.2	0	1	0	0
1	526				0	14	1	162	78	29.7211	1.83	100	13	0	100	226	70.83	0			0	1	0	6	0	0					122	74	89		1	0	0	0		0	0	0	0	2	0.2	0		0	2.5
1	527				0	17	1	172	83	28.0557	1.96	100	11.9	0	320	1645	123	0			0	1	1	6	0	0					131	64	90		1	0	0	0		0	0	0	0	2	0.2	0	4	0	2.5
1	528				0	16	1	175	75	24.4898	1.9	37	13	1	300	3196	142.72	0			0	1	1	6	0	0	114	50	77						1	2				4	1	0	0	0	0	0	4	0	0
1	529				0	16	1	176	82	26.4721	1.98	74	14	0	170	338	33.43	0					0		0	0					119	13	52		1	0	2	0		0	0	0	0	2	0	0		0	0
1	530				0	21	1	169	97	33.9624	2.07	90	15.3	0	300	1884	90.86	0			0	1	1	6	0	0					156	61	94		1	1	0	0	7	6	0	0	0	3	0	0	2	0	0
1	531				0	16	1	181	112	34.187	2.31		15.9	0	100	600	86.7	0				2	0	6	0	0					120	71	88		1	1	0		1	0	0	0	0	2	0.2	0	4	0	0
1	532				0	16	1	180	92	28.3951	2.12	100	11.7	0	40	192	14.64	0					0	6	0	0	106	101	102						1	0	0	0		0	0	0	0	2.5	0.2	0		0	0
1	533				0	12	2	164	78	29.0006	1.85	99	13.6	0	80	157	17.83	0			0	1	0	6	0	0					145	55	90		1	0	0	0		0	0	0	0	2	0.2	0	2	0	0
1	534				0	21	2							0	180	456	20.79	0			0	1	1	5	0	0	128	78	102		166	90	124		1	2	0	0		0	0	1	0	1	0.1	0.5	1	0	0
1	535				0	9	1	170	85	29.4118	1.97	23	14.4	0	130	592	65.65	0			0	1	1	6	0	0					117	61	85		1	0	1			0	0	0	0	0	0.2	0	1	0	4
1	536				0	10	1	168	170	60.2324	2.62	55	10.4	0	220	852	39.83	0			0	1	1	6	0	0					75	46	55		1	0	0	0		0	0	0	0	2	0.6	1	1	3	0
1	537				0	10	2	173	85	28.4005	1.99	100	13.6	0	90	210	17.64	0			0	1	0	6	0	0					132	72	87		1	0	0	1		0	0	0	0	2	0.2	0	4	0	0
1	538				0	10	2	166	61	22.1367	1.68	86		0	90	132	9.15	0			0	1	0	6	0	0					131	62	90		1	0	0	0		0	0	0	0	2	0.4	0	1	0	0
1	539				0	12	2	164	66	24.539	1.72	32	12.6	0	110	380	21.2	0			0	1	0	5	0	0					136	72	101		1	0	0	0		0	0	0	0	4	0.3	0	2	0	0
1	540				0	9	2	165	91	33.4252	1.98	100	13.1	0	100	210	39.7	0				2	0	5	0	0									1	0	1	0		0	0	0	0	2	0.8	0	1	0	2.5
1	541				0	9	1	184	85	25.1063	2.08			0	190	804	60.42	0			0	1	1	6	0	0									1	0	1	0		0	0	0	0	2	0.4	0	4	0	0
1	542				0	21	1	189	105	29.3945	2.32	99	10.3	0	140	306	47.2	0			0	1	0	6	0	0									1	0	0	0		0	0	0	0	2	0.2	0	4	0	0
1	543				0	10	1	167	77	27.6095	1.86	100	14	0	110	216	22.3	0			0	1	0	6	0	0									1	1	0	0	1	0	0	0	0	2	0.2	0	1	0	0
1	544				0	12	1	168	75	26.5731	1.85	89	13.4	0	150	534	60.79	0			0	1	1	6	0	0	157	83	116						1	2	0	0		0	0	0	0	2	0.2	0		0	0
1	545				0	12	2	160	69	26.9531	1.72		14	0	160	953	36.59	0			0	1	1	5	0	0					116	63	89		1	0	0	1		0	0	0	0	1	0.3	0	1	0	2.5
1	546				0	21	1	180	102	31.4815	2.21	100	13.7	0	80	401	61.43	0				2	0	6	0	0	127	63	88						1	0	0	0		0	0	0	0	2	0.2	0	3	0	0
1	547				0	21	1	180	89	27.4691	2.09	74	16.8	0	120	311	34.79	0				2	0	6	0	0					114	70	89		1	1		0	2	0	0	0	0	2	0.2	0	1	2	0
1	548				0	12	2	160	60	23.4375	1.62	97	16.1	0	80	216	18.2	0				2	0	5	0	0	128	77	98						1	0	0	1		0	0	0	0	2	0.2	0	1	0	0
1	549				0	21	2	173	76	25.3934	1.9	71	13.4	0	360	1807	132.67	0			0	1	1	5	0	0					107	61	49		1	2	0	0		0	0	0	0	2	0.3	0	2	0	0
1	550				0	21	1	170	70	24.2215	1.81			0	270	821	71.83	0			0	1	1	6	0	0	138	73	103						1	0	1	0		0	0	0	0	1	0.1	1	1	0	0
1	551				0	21	1	180	100	30.8642	2.2	30	15.5	0	200	605	102.9	0			0	1	1	6	0	0					113	49	57		1	0	2	0		0	0	0	0	2	0.2	0	4	0	2.5
1	552				0	16	1	171	90	30.7787	2.02	100	13	0	100	711	57.52	0				2	0	5	0	0					99	41	58		1	1	0		1	0	0	0	0	2	0.2	0	4	0	2
1	553				0	9	1	178	93	29.3524	2.11	100	16.8	0	240	1109	109.59	0			0	1	1	5	0	0					149	82	110		1	0	0	0		0	0	0	0	2	0.4	0	1	2	0
1	554				0	21	1	183	90	26.8745	2.12	100		1	190	642	33.28	0			0	1	1	6	0	0	140	83	106						1	2				0	1	0	0	2	0.2	0	4	0	0
1	555				0	14	1	172	71	23.9995	1.84	98		0	220	1098	41.06	0			0	1	0	6	0	0					146	87	113		1	0	2	0		0	0	0	0	2	0.2	0	1	0	2.5
1	556				0	15	2	174	78	25.763	1.93	97	14.9	0	70	169	44.36	0			0	1	0	5	0	0	157	79	108		132	78	87		2	0	0	0		0	0	0	0	2	0.2	0	1	0	2.5
1	557				0	15	1	178	74	23.3556	1.92	92	15.1	4	80	510	25.59	0			0	1	0	6	0	0	151	78	97		128	57	89		2	1	1	0	3	0	0	0	0	2	0.3	0	1	0	2.5
1	558				0	15	2	159	71	28.0843	1.73	43	13.3	0	250	678	32.9	0			0	1	1	6	0	0	126	69	90		137	64	90		1	2	0	0		0	0	0	0	2	0.5	0	4	0	0
1	559				0	14	2	162	80	30.4832	1.85	99	13.9	0	140	1079	61.2	0			0	1	0	5	0	0					143	72	67		1	1	0	0	2	4	0	0	0	2	0.2	0	1	0	2.5
1	560				0	14	2	166	83	30.1205	1.91	70	12.9	0	80	486	24.18	0			0	1	0	5	0	0					142	79	106		1	1	0		1	0	0	0	0	2	0.2	0		0	0
1	561				0	12	1	175				22	11.9	0	180	936	35.46	0			0	1	1	6	0	0	133	86	106		128	87	105		1	0	0	0		4	0	0	0	2	0.4	0	1	3.5	0
1	562				0	12	1	185	82	23.9591	2.06	89	15.5	0	140	366	32.5	0				2	0	6	0	0					129	58	89		1	0	0	0		0	0	0	0	0	0	0.5	1	0	2.5
1	563				0	9	2	164	68	25.2826	1.74	93	15.9	0	100	95	8.27	0					0	5	0	0					87	62	51		1	0	2	1		0	0	0	0	2	0.2	0	3	0	0
1	564				0	15	1	172	75	25.3515	1.88	97	15.8	0	90	168	16.2	0				2	0	6	0	0	121	73	87		91	57	72		1	0	1	0		0	0	0	0	2	0.2	0	4	0	0
1	565				0	21	1	172	79	26.7036	1.92	100	14.8	0	200	453	42.91	0			0	1	1	6	0	0	143	66	97						1	2	0	0		0	0	0	0	0	0	0	1	0	2.5
1	566				0	12	1	168	90	31.8878	2	84		0	300	1887	167.7	0			0	1	1	5	6	0	134	53	80						1	2	0	0		4	0	0	0	1.5	0.3	0	3	0	0
1	567				0	15	1	177	130	41.4951	2.42	83	12.9	0	470	1225	187.1	0			0	1	1	6	0	0	102	60	77		144	62	85		2	1		0	2	0	0	0	0	2	0.6	0		0	0
1	568				0	15	2	152	77	33.3276	1.74	100	13.7	0	240	857	43.2	1			0	1	1	6	0	0	172	64	93		126	71	92		2	0	0	0		0	0	0	0	2	0.7	0	1	0	0
1	569				0	14	2	167	70	25.0995	1.79	100	13.5	0	60	161	15.37	0			0	1	0	5	0	0					85	50	31		1	0	0	0		0	0	0	0	2	0.2	0	4	0	0
1	570				0	14	1	174	100	33.0295	2.14	92	16.2	0	90	493	82.6	0			0	1	0	6	0	0					129	69	92		1	1	0		1	0	0	0	0	2	0.2	0	4	0	0
1	571				0	14	1	175	74	24.1633	1.89		15.1	0	80	259	28.3	0			0	1	0	6	0	0					155	70	95		1	0	3	0		0	0	0	0	2	0.2	0	3	0	0
1	572				0	15	1						15.3	0	300	2155	129.11	0			0	1	1	6	0	0	168	83	103		132	77	102		2	2	0	0		0	0	0	0	2	0.4	0		0	0
1	573				0	15	1	178						0	100	751	62.7	0			0	1	0	6	0	0	120	67	101						2	1	0	0	3	0	0	0	0	2	0.4	0		0	0
1	574				0	15	1							0	180	1055	58.54	0			0	1	1	6	0	0	169	70	99		145	69	98		2	2	0	0		0	0	0	0	2	0.3	0	1	0	0
1	575				0	15	1	180	82	25.3086	2.02	91	15.9	0	150	690	38.14	0			0	1	1	6	0	0	166	77	107		124	75	98		2	2	0	2		0	0	0	0	2	0.5	0	2	0	0
1	576				0	15	1	178	107	33.771	2.24		14.9	0	140	510	46.68	0			0	1	1	6	0	0	148	81	63		127	80	102		2	0	0	0		0	0	0	0	2	0.4	0	1	0	0
1	577				0	21	1	173	90	30.0712	2.04	100	16	0	250	828	117.8	0			0	1	1	6	0	0	99		28		112	77	95		1	1	0		1	0	0	0	0	1	0.1	0		0	0
1	578				0	9	1	180	77	23.7654	1.96	71	14.5	0	70	104	17.48	0			0	1	0	6	0	0					96	52	55		1	0	0	0		0	0	0	0	2	0.2	0		0	0
1	579				0	16	1	179	96	29.9616	2.15	100	14.4	0	50	161	20.96	0			0	1	0	6	0	0	191	104	141						1	0	0	1		0	0	0	0	2	0.2	0	1	1.5	0
1	580				0	15	1	173	70	23.3887	1.83	87	14.7	0	320	1148	47.66	0			0	1	1	6	0	0	147	76	92		107	67	55		2	1	0	0	2	0	0	0	0	2	0.9	0	1	0	2.5
1	581				0	16	1	174	79	26.0933	1.94	100	14.8	0	220	2317	123.23	0			0	1	1	6	0	0					176	79	117		1	1	0	0	3	0	0	0	0	2	0.2	0	3	2.5	2.5
1	582				0	16	2	160	62	24.2187	1.64	93	13.6	0	100	354	19.9	0			0	1	0	6	0	0	114	63	84		130	63	81		1	0	1	0		0	0	0	0	2	0	0		0	0
1	583				0	16	1	195	95	24.9836	2.28	22	10.7	0	80	333	42.1	0			0	1	0	6	0	0									1	0	0	0		0	0	0	0	2	0.2	0	4	0	3.5
1	584				0	21	2	150	109	48.4444	1.99	93	11.1	0	140	179	71.55	0			0	1	0	6	0	0	140	80	107		156	80	115		1	0	0	0		0	0	0	0	2	0.2	0	2	0	0
1	585				0	9	2	167	65	23.3067	1.73			0	150	276	17.16	0			0	1	1	5	0	0					145	80	111		1	0	3	0		0	0	0	0	2	0.4	0		0	0
1	586				0	9	2	158	73	29.2421	1.75	98	12.6	0	80	119	14.39	0				2	0	5	0	0					178	97	132		1	0	0	0		0	0	0	0	2	0.2	0	1	0	2.5
1	587				0	15	1	176	121	39.0625	2.34	100	15	0	200	294	34.4	0			0	1	0	6	0	0	172	81	116		140	41	77		1	1	0	0	1	0	0	0	0	2	0	0	3	0	0
1	588				0	12	1	184				85	13.8	0	230	1097	46.5	1			0	1	1	6	0	1					137	49	62		1	2	0	0		0	0	1	0	3	0.2	0		0	4
1	589				0	9	1	182	78	23.5479	1.99	90	14.9	0	110	192	20.68	0			0	1	0	6	0	0					140	87	113		1	0	2	0		0	0	0	0	1	0.2	0		0	0
1	590				0	12	1	179	105	32.7705	2.23		15.7	0	270	948	78.1	0			0	1	1	6	0	0					205	111	146		1	0	5	0		0	0	0	0	2	1	0	1	0	0
1	591				0	21	2	167	85	30.478	1.94	100	13.5	0	340	1058	97.27	0			0	1	1	5	0	0					91	48	62		1	0	0	1		0	0	0	0	2	0.3	0	1	0	2.5
1	592				0	12	1	175	88	28.7347	2.04		12.6	0	180	702	56.05	0			0	1	1	6	0	0					136	81	105		1	0	0	0		0	0	0	0	2	0.4	0	2	0	0
1	593				0	12	2	145	73	34.7206	1.64	100	12.8	4	180	911	67.68	0			0	1	1	5	0	0	174	81	116		171	76	111		1	1	0	0	1	0	0	0	0	2	0.5	0	1	2	2.5
1	594				0	12	1	173	98	32.7442	2.11	100	13.9	0	360	1596	66.1	1			0	1	1	6	0	0	134	71	94		175	87	116		1	2				0	0	0	0	2	0.4	0	3	2	0
1	595				0	21	1	182	92	27.7744	2.14			0	120			0			0	1	1	6	0	0	116	73	93		120	78	99		1	2	0	0		0	0	0	0	1	0.1	1		0	0
1	596				0	21	2	164	75	27.8852	1.82	96	15.9	0	230	746	78.74	0			0	1	1	5	0	0					122	63	87		1	0	0	0		0	0	0	0	2	0.4	0	1	0	2.5
1	597				0	12	2	157	60	24.3418	1.6	100	13	0	200	1356	31.8	0				2	0	5	0	0	135	58	88		153	55	93		1	1	1		4	0	0	0	0	2	0.2	0	3	0	2
1	598				0	21	1	178	75	23.6713	1.93	58	14.3	0	200	1344	61.57	0			0	1	1	6	0	0					114	64	86		1	0	0	0		0	0	0	0	2	0.4	0	4	0	0
1	599				0	12	2	164	60	22.3081	1.65			0	80	162	10.49	0			0	1	0	5	0	0					129	39	78		1	0	0	0		1	0	0	0	2	0.2	0	2	0	2.5
1	600				0	12	1	183	125	37.3257	2.44	91	14.9	0	320	1392	77.55	0			0	1	1	6	0	0	152	81	95						1	0	0	0		0	0	0	0	2	0.4	0	3	0	0
1	601				0	12	2	163	64	24.0882	1.69	82	14.6	0	110	408	20.88	0			0	1	0	5	0	0					123	70	92		1	1	2	0	2	0	0	0	0	2	0.2	0	4	0	0
1	602				0	16	1	172	70	23.6614	1.83	82	11	0	125	492	24.09	1			0	1	0	6	0	0					202	78	130		1	1	0	0	1	0	0	0	0	2	0.4	0		0	0
1	603				0	12	1	176	94	30.3461	2.1	96	13	0	140	402	18.19	0			0	1	0	6	0	0	104	14	65						1	0	2	0		0	0	0	0	2	0.6	0		0	0
1	604				0	12	2	164	60	22.3081	1.65			0	60	198	7.3	0				2	0	5	0	0	112	72	89		114	65	85		1	0	0	0		0	0	0	0	2	0.2	0	4	0	0
1	605				0	16	2	164	54	20.0773	1.58	96	11	0	160	1206	63.67	0			0	1	0	6	0	0	142	62	91		156	62	95		2	2	0	0		4	0	0	0	2	0.2	0	4	0	0
1	606				0	16	1	172	84	28.3937	1.97	100	14.8	0	230	696	79.4	0			0	1	1	6	0	0					147	64	83		1	0	1	0		0	0	0	0	2	0.2	0	4	0	2
1	607				0	9	1	172	79	26.7036	1.92		11.3	0	140	384	48.15	0			0	1	1	6	0	0					107	60	65		1	1	0	0	1	0	0	0	0	2	0.4	0	3	0	3
1	608				0	12	1	187	116	33.1722	2.4	31	13.9	0	180	960	105.1	1				2	0	6	0	1					120	73	89		1	1	2	0	3	0	0	0	0	2	0.2	0	3	0	2.5
1	609				0	14	2	165	73	26.8136	1.8	41	10.4	1	170	809	43.86	0			0	1	1	5	6	0					135	58	88		2	2				0	1	0	0	2	0.8	0	4	0	0
1	610				0	15	1		103			97	12.4	0	375	1647	173.62	0			0	1	1	6	0	0	154	62	93		130	61	91		2	0	1			0	0	1	0	2	0.2	0	1	0	4
1	611				0	15	1	186	96	27.7489	2.21	42	15.3	0	70	318	26.8	0				2	0	6	0	0	144	71	101		113	62	62		1	0	2	0		0	0	0	0	2	0.2	0	4	0	0
1	612				0	9	1	175	77	25.1429	1.92	100	13	0	140	356	37.27	0			0	1	1	6	0	0					135	59	75		1	0	0	0		0	0	0	0	2	0.6	0	4	0	0
1	613				0	10	1	175	86	28.0816	2.02		15.1	0	220	672	96.6	0			0	1	1	6	0	0					120	68	90		1	0	0	0		0	0	0	0	2	0.4	0	1	0	0
1	614				0	9	2	176	89	28.7319	2.06			0	130	225	28.14	0			0	1	0	5	0	0									1	0	1	0	7	4	0	0	0	2	0.2	0	4	0	2
1	615				0	9	2	169	85	29.7609	1.96	100	13.5	0	120	718	59.49	0			0	1	1	5	0	0	164	66	105						1	1	0	0	3	0	0	0	0	4	0.6	0	4	0	2
1	616				0	9	1	185	85	24.8356	2.09		15.9	0	130	360	34.9	0			0	1	1	6	0	0					113	60	57		1	0	1	0		0	0	0	0	0	0.2	0	4	0	2.5
1	617				0	9	2	178	95	29.9836	2.13	100	15	0	140	370	34.7	0			0	1	1	6	0	0					119	69	91		1	1	0	0	2	0	0	0	0	2	0.4	0	4	0	3
1	618				0	14	1	178	80	25.2493	1.98	100	13.2	0	80	288	13.26	0				2	0	6	0	0					141	82	107		1	1	0	0	1	0	0	0	0	2	0.1	0	4	0	0
1	619				0	12	2	168				100	11	0	400	2052	62.52	1			0	1	0	6	0	0	166	60	100						1	2	0	2	3	0	0	0	0	4	0.3	0	1	0	0
1	620				0	15	1	175	119	38.8571	2.32	100	15	0	140	626	82.16	0				2	0	6	0	0	142	56	80		102	61	74		2	1	0	0	2	4	0	0	0	7	0.4	0	4	0	2
1	621				0	10	1	177	110	35.1112	2.26	17	16	0	220	1260	100.47	0			0	1	1	6	0	0	101	69	82						1	0	1	0		0	0	0	0	2	0.3	0	1	0	0
1	622				0	15	1	176	89	28.7319	2.06	66	16	1	100	272	24.61	0			0	1	1	6	0	0					182	86	120		2	1			3	0	1	0	0	0	0.2	0	4	0	0
1	623				0	9	1	176	74	23.8895	1.9	26	14.6	4	70	200	18.68	0			0	1	0	6	0	0	106	65	84						1	0	3	0		0	0	0	0	2	0.2	0	2	0	2.5
1	624				0	14	2	168	68	24.093	1.77	100	12.6	0	80	468	21.1	0			0	1	0	5	0	0					112	60	83		1	2	0	0		0	0	0	0	2	0.2	0	4	0	2.5
1	625				0	14	2	165	72	26.4463	1.79	100	12.2	0	80	234	27.2	0			0	1	0	5	0	0					122	51	79		1	0	0	0		0	0	0	0	2	0.2	0	1	0	2.5
1	626				0	12	1	174	102	33.6901	2.16	100	14	0	100	167	31.84	0				2	0	6	0	0					135	67	93		1	0	3	1		0	0	0	0	2	0.2	0		0	0
1	627				0	14	1	179	79	24.6559	1.98	100	14	0	110	336	19.79	0				2	0	5	0	0	113	59	79						1	0	0	0		0	0	0	0	2	0.2	0	1	0	0
1	628				0	14	1	152	70	30.2978	1.67	89	12	0	70	324	37.4	0				2	0	6	0	0									1	0	0	0		0	0	0	0	2	0.2	0	1	0	0
1	629				0	12	1	172	63	21.2953	1.75	100	15.6	0	80	201	12.92	0			0	1	0	6	0	0	135	76	102						1	0	0	1		0	0	0	0	2	0.2	0	4	0	0
1	630				0	14	1	186	80	23.1241	2.04	93	14.7	1	200	989	122.2	0			0	1	1	6	0	0					136	82	110		2	0				4	1	0	0	4	0.8	0	3	0	3
1	631				0	10	2	170	92	31.8339	2.03		11.9	0	80	492	23	0			0	1	0	6	0	0	167		64						1	2	0	0		0	0	0	0	2	0	0	1	0	0
1	632				0	12	1	178	80	25.2493	1.98	100	14.1	0	130	434	34.1	0			0	1	0	6	0	0	178	95	132		176	87	118		1	0	0	0		0	0	0	0	0	0.2	0	4	0	0
1	633				0	14	1	175	82	26.7755	1.98	100	16.6	0	150	1056	54.4	0			0	1	1	6	0	0					126	59	88		1	0	0	0		0	0	0	0	2	0.2	0	2	0	0
1	634				0	15	2	164	129	47.9625	2.29	100	12	0	80	492	61.08	0				2	0	5	0	0	156	65	95		129	64	72		2	0	1	0		0	0	0	0	2	0.2	0	4	0	0
1	635				0	15	2	165	80	29.3848	1.87		14	0	200	570	45.63	0			0	1	1	7	0	0	122	73	91						2	0	0	0		0	0	0	0	2	0.4	0	2	0	0
1	636				0	14	2	160	66	25.7812	1.69	96	13.6	0	80	288	22.6	0				2	0	5	0	0					171	66	111		1	1	0	0	2	1	0	0	0	2	0.2	0	1	0	2.5
1	637				0	12	1	174	76	25.1024	1.91	99	12.3	0	120	393	25.66	0					0	6	0	0	124	69	90		137	67	98		1	0	5	0		0	0	0	0	1	0.2	0		0	0
1	638				0	15	1	174	95	31.378	2.1	22	15.2	1	280	468	74.2	0			0	1	1	6	0	0	137	64	93						1	2				0	1	0	0	2	0.2	0	4	0	2.5
1	639				0	12	1	172	72	24.3375	1.85	33	15	0	220	1074	30.8	0			0	1	1	6	0	0	171	85	114		175	85	111		1	2	0	0		0	0	0	0	2	0.6	0	1	0	0
1	640				0	10	1	178	90	28.4055	2.08	35	11.9	0	100	318	20.01	0			0	1	1	6	0	0	134	84	105						1	2	0	0		0	0	0	0	2	0.2	0	1	2	2
1	641				0	12	2	174	59	19.4874	1.71	100	14.8	0	180	422	47.24	0			0	1	1	6	0	0	128	88	108						1	2	0			0	0	0	0	2	0.4	0	4	0	0
1	642				0	12	1	172	80	27.0416	1.93	92	14.7	0	450	1504	122.6	0			0	1	1	6	0	0					155	52	76		1	2	0	0		0	0	0	0	2	0.7	0	2	0	0
1	643				0	14	2	170	90	31.1419	2.01	97	14	0	120	475	21.88	0			0	1	1	5	0	0					153	69	90		1	0	0	0		0	0	0	0	2	0.4	0	1	0	0
1	644				0	12	1	171	64	21.8871	1.75	100	13.5	1	190	456	23.96	1			0	1	0	6	0	0					120	60	83		1	2				4	1	0	0	2	0.3	0		0	0
1	645				0	12	1	178	72	22.7244	1.89	41	12.3	0	240	874	43.31	0			0	1	1	6	0	0									1	0	2	0		0	0	0	0	2	0.6	0	4	0	2.5
1	646				0	12	1	186	88	25.4365	2.13	97	13.6	0	130	206	23	0				2	0	6	0	0					102	67	84		1	0	2	0		0	0	0	0	2	0.2	0	2	0	0
1	647				0	14	2	164	60	22.3081	1.65	100	14.4	0	80	252	18.6	0				2	0	5	0	0	152	75	107		156	69	107		1	0	0	0		4	0	0	0	2	0.2	0	4	0	0
1	648				0	14	1	176	89	28.7319	2.06	87	9.6	0	230	1566	114	1				2	0	6	0	1					144	82	106		1	2		0		0	0	0	0	2	0.2	0	3	0	2.5
1	649				0	12	2	155	94	39.1259	1.92	74	14	2	140	289	75.08	0				2	0	5	0	0	133	63	90		136		62		1	1			1	0	0	0	0	2	0.2	0	1	1.5	3
1	650				0	16	2	175	70	22.8571	1.85	72	10.4	0	80	300	17.38	0			0	1	0	5	0	0					95	92	94		1	1	0	0	1	0	0	0	0	2	0.2	0	2	0	3
1	651				0	9	1	189	98	27.4348	2.25	71	15.1	0	130	463	47.35	0			0	1	1	6	0	0					120	74	95		1	1	0	1	1	0	0	0	0	2	0.4	0	1	0	0
1	652				0	12	1	180	95	29.321	2.15	88	13.9	0	250	1625	198.4	0			0	1	1	6	0	0	92	71	80						1	2	0			0	0	0	0	2	0.2	0		0	0
1	653				0	9	1	173	60	20.0474	1.72	23	12.5	0	200			1			0	1	1	6	0	0	90	42	59						1	2	0	0		0	0	0	0	2	0.2	0	3	0	0
1	654				0	10	1	180	84	25.9259	2.04	100	14.1	0	120	222	50	0			0	1	0	6	0	0					142	70	99		1	0	2	0		0	0	0	0	0	0.4	0		0	0
1	655				0	9	1	167	70	25.0995	1.79	100	13.8	0	100	1531	90	0			0	1	1	6	0	0	100	39	62						1	0	0	0		0	0	0	0	0	0.2	0	4	0	0
1	656				0	21	2	165	73	26.8136	1.8	23	13.5	1	270	3147	126.16	1			0	1	1	5	7	0	147	65	98						2	2				0	1	0	0	2	0.2	0	4	0	0
1	657				0	14	2	158	73	29.2421	1.75	100	13.3	0	100	588	21.08	0			0	1	0	5	0	0					145	76	91		1	0	1	0		4	0	0	0	2	0.2	0	4	0	2.5
1	658				0	17	1	173	100	33.4124	2.13	100	14	1	270	764	95.19	0			0	1	1	6	0	0					117	81	95		2	2				4	1	0	0	2	0.5	0	4	0	2.5
1	659				0	21	1	179	98	30.5858	2.17	100	14.8	0	170	1202	13	0				2	0	6	0	0					108	63	75		1	0	0	0		0	0	0	0	2	0.2	0	4	0	0
1	660				0	9	2	163	70	26.3465	1.76	62		1	80	84	8.85	0			0	1	0	5	6	0					168	81	111		1	2				0	1	0	0	0	0.4	0	4	0	0
1	661				0	10	2	162	110	41.9143	2.12	96	13.2	0	180	444	28.51	0			0	1	1	6	0	0					88	56	71		1	0	1	0		0	0	0	0	2	0.4	0	1	0	0
1	662				0	10	2	176	98	31.6374	2.14	25	15.1	0	580	2328	100.27	0			0	1	1	6	0	0					118	72	94		1	0	0	0		0	0	0	0	2	0.6	0.5	4	0	0
1	663				0	21	1							0	260	1332	110.08	0			0	1	1	6	0	0					92	54	70		1	0	0	0		0	0	0	0	1	0.3	0	3	0	0
1	664				0	14	1	180	108	33.3333	2.27	97	14.7	0	80	318	30.6	0				2	0	6	0	0	135	65	89						1	0	3	0		0	0	0	0	1	0.2	0	4	0	0
1	665				0	14	2	175	77	25.1429	1.92	39	13.8	0	100	750	35.58	0			0	1	0	5	0	0									1	0	0	0		0	0	0	0	1	0.4	0	1	0	2.5
1	666				0	10	2					51		0	80	168	24.59	0			0	1	0	6	0	0									1	0	1	0		0	0	0	0	1	0.2	0		0	0
1	667				0	12	2	160	72	28.125	1.75			0	100	636	26.5	0			0	1	0	6	0	0	154	77	110		130	62	91		1	2	0	0		0	0	0	0	2	0.4	0	4	0	0
1	668				0	21	1					81	13	0	320	1480	201.83	0			0	1	1	6	0	0					141	62	93		1	0	0	0		4	0	0	0	1	0.4	0	4	0	0
1	669				0	14	1	170	64	22.1453	1.74	98	14.4	0	90	126	11.6	0				2	0	6	0	0					129	68	90		1	0	0	0		0	0	0	0	1	0.1	0	1	4	2.5
1	670				0	12	2					80	13.7	0	110	188	16.4	0			0	1	0	5	0	0	130	78	101		159	80	109		1	0	0	0		0	0	0	0	2	0.2	0	4	0	2.5
1	671				0	17	2	168	62	21.9671	1.7	100	12.4	0	140	972	41.28	0			0	1	0	5	0	0					142	59	83		1	1	1	0	2	0	0	0	0	2	0.9	0	4	0	2
1	672				0	9	2	174	64	21.1389	1.77	26	13.7	0	90	128	9.47	0			0	1	0	5	0	0									1	0	0	0		1	0	0	0	2	0.2	0		0	0
1	673				0	9	2							0	100	455	22.88	0				2	0	5	0	0					85	70	59		1	2	0	0		0	0	0	0	2	0.2	0	1	0	2
1	674				0	14	1	180	95	29.321	2.15	100	15.9	0	90	312	19.31	0			0	1	0	6	0	0					101	74	85		1	0	0	0		0	0	0	0	2	0.2	0	4	0	2
1	675				0	9	1	182	85	25.6612	2.07	83	13	0	290	2999	190.18	0					1	6	0	0	122	84	98						1	0	1	0		0	0	0	0	2	0.8	0		0	0
1	676				0	12	1	176	80	25.8264	1.96	100	14.5	0	150	834	31.3	0			0	1	1	6	0	0					149	82	110		1	2	1	0		0	0	0	0	2	0.6	0	4	0	0
1	677				0	9	1	185	110	32.1402	2.33	100	16.3	0	150	557	68.66	0			0	1	1	6	0	0									1	0	0	0		0	0	1	0	2	0.6	0	1	0	0
1	678				0	12	1	172	77	26.0276	1.9	96	13.8	0	600	5058	159	0			0	1	1	6	0	0	141	74	103						1	2				4	0	0	0	2	0.8	0	1	0	2
1	679				0	21	2	165	87	31.9559	1.94	100	14.2	0	100	876	42.95	0			0	1	1	6	0	0									1	2	0	0		0	0	0	0	2	0.4	0	4	0	2.5
1	680				0	21	1					89	15.8	0	90	208	59.6	0				1	0		0	0									1	0	0	0		0	0	0	0	1	0.2	0	4	0	0
1	681				0	14	2	163	95	35.756	2	97	15.5	0	110	267	40.22	1			0	1	0	5	0	0					168	81	118		1	0	0	0		0	0	0	0	2	0.2	0	1	0	0
1	682				0	14	1	174	95	31.378	2.1	100	17.4	0	260	1250	130.36	0			0	1	1	6	0	0	157	81	117		172	90	125		2	0	0	1		0	0	0	0	2	0.2	0	2	0	3
1	683				0	16	1	175	65	21.2245	1.79	100	15.6	1	330	1266	102.2	0			0	1	1	6	0	0					127	54	79		1	1			1	4	1	0	0	0	0.1	0	1	2	2
1	684				0	10	1	188	92	26.0299	2.19	100	16.4	0	140	247	29.34	0			0	1	0	6	0	0					125	76	68		1	0				0	0	0	0	2	0.2	0	1	0	0
1	685				0	15	1	170	59	20.4152	1.68	97	16.1	0	210	672	38.8	0			0	1	1	6	0	0	174	84	118		129	84	104		1	0	0	0		0	0	0	0	2	0.2	0	1	3	2
1	686				0	9	2	168	57	20.1956	1.64	100	13.2	1	130	305	12.02	0			0	1	0	5	0	0					154	73	69		1	2				4	1	0	0	2	0.2	0	4	0	2.5
1	687				0	14	1	177	80	25.5354	1.97	100	16.4	0	240	881	79.21	0			0	1	1	6	0	0	118	48	71						1	0	0			0	0	0	0	2	0.4	0	4	0	0
1	688				0	12	2	169	102	35.713	2.11	100	11.4	0	180	397	40.37	0			0	1	1	5	6	0	148	78	106						1	2	0			0	0	0	0	2	0.4	0	1	0	0
1	689				0	14	1	179	129	40.2609	2.44	82	14	0	320	1468	265.18	0			0	1	1	6	0	0					160	60	95		1	0	0	0		0	0	0	0	2	0.4	0	1	0	2.5
1	690				0	12	2	171	81	27.7008	1.93	39	13.3	0	100	264	23.6	0			0	1	0	5	0	0					141	96	115		1	0	1	0		0	0	0	0	2	0.1	0	4	0	0
1	691				0	21	2	168	74	26.2188	1.84	100	14.5	0	100	251	23.08	0			0	1	0	6	0	0					149	57			1	0	0	0		1	0	0	0	2	0.2	0	1	0	0
1	692				0	16	1	186	125	36.1313	2.47	33	12.1	0	420	2168	325.97	0			0	1	1	6	0	0	185	109	139						1	1	1		1	0	0	0	0	2.5	0.4	0	2	0	3.5
1	693				0	9	1	176	99	31.9602	2.15	100	12.4	0	180	760	84.16	0			0	1	1	6	0	0									1	1	0	0	7	0	0	0	0	0.2	0.2	0	1	0	0
1	694				0	9	1	180	130	40.1235	2.45	68	13.6	0	200	1120	164.61	0			0	1	1	6	0	0					141	85	80		1	0	0	0		0	0	0	0	2	0.6	0	1	0	2
1	695				0	10	1	178	59	18.6214	1.25	100	13.6	0	130	186	29.4	0			0	1	1	6	0	0					148	80	108		1	1	0	0	1	0	0	0	0	2	0.8	0	1	0	0
1	696				0	9	1	183	88	26.2773	2.1	92	14.1	0	250	1188	81	0			0	1	0	6	0	0					154	75	64		1	1	0	0	1	0	0	0	0	2	0.2	0	4	0	2
1	697				0	9	1							0	100	420	37.41	0			0	1	1	6	0	0					74	18	41		1	0	0	0		0	0	0	0	2	0.4	0	1	0	2
1	698				0	14	1	172	90	30.4218	2.03	89	16.8	0	70	252	42	0				2	0	6	0	0					117	70	89		1	1	0	0	1	0	0	0	0	2	0.2	0	4	0	0
1	699				0	21	1	174	78	25.763	1.93	90	14.3	0	230	1279	78.1	0			0	1	1	5	0	0	91	35	58						1	2	0	0		0	0	0	0	2	0.4	0	4	0	0
1	700				0	15	1	186	80	23.1241	2.04	39	12.8	0	200	624	34.9	0			0	1	1	6	0	0	190	68	105						1	2	0	0		0	0	0	0	2	0.4	0	4	0	2
1	701				0	10	1							0	210	741	105.77	0			0	1	1	6	0	0									1	2	0	1		4	0	0	0	2	0.5	0	1	0	0
1	702				0	10	2	150				66	12.3	4	180	905	44.55	0				1	1	6	0	0					133	73	98		1	0	0	0		0	0	0	0	2	0.2	0		0	0
1	703				0	12	1	182	95	28.6801	2.16	76	13.3	0	80	413	20.64	0				1	0	5	0	0	120	84	101						1	0	1	0		0	0	0	0	2	0.1	0		0	0
1	704				0	9	1	189	65	18.1966	1.89	40	8.7	0	200	671	47.65	0			0	1	1	5	0	0					167	70	96		1	0	0	1		0	0	0	0	2	0.3	0	1	2	2
1	705				0	9	2	168	70	24.8016	1.79	100	12.1	0	130	225	18.46	0			0	1	1	5	0	0					161	70	57		1	1	0	0	7	0	0	0	0	2	0.2	0	4	0	0
1	706				0	14	1	170	110	38.0623	2.19	100	13.7	0	130	906	53.15	0			0	1	1	5	0	0					122	73	81		1	0	0	0		0	0	0	0	1	0.4	0	4	0	0
1	707				0	9	1	178	84	26.5118	2.02	86	14	0	130	342	47.12	0			0	1	0	6	0	0					167	38	87		1	1	0	0	1	0	0	0	0	2	0.2	0	4	0	4
1	708				0	14	1	176	75	24.2123	1.91	100	15.8	0	210	744	36.68	0			0	1	1	6	0	0	120	82	93						1	1	0		1	0	0	0	0	2	0.6	0	4	0	0
1	709				0	21	2	168	69	24.4473	1.78			0	100	188	19.56	0			0	1	0	6	0	0					149	68	88		1	0	0	0		0	0	0	0	2	0.2	0	4	0	0
1	710				0	9	1	179	97	30.2737	2.16	66	15.1	0	150	728	71.65	0			0	1	1	5	0	0					140	67	59		1	0	0	1		0	0	0	0	2	0.6	0		0	0
1	711				0	15	1	187	80	22.8774	2.05	45	14.5	0	300	1050	27.3	0			0	1	1	6	0	0	155	72	90		106	47	68		1	1	2	0	7	0	0	0	0	2	0.7	0		0	0
1	712				0	15	1	168	70	24.8016	1.79	98	13.7	0	80	138	31.1	0			0	1	0	6	0	0	180	67	98		119	61	72		2	0	0	0		0	0	0	0	2	0.2	0		0	0
1	713				0	12	1	169	65	22.7583	1.75	100	15.2	0	100	240	22.7	0				2	0	6	0	0					164	71	71		1	0	2	0		0	0	0	0	2	0.2	0	4	0	0
1	714				0	15	2	158	93	37.2536	1.94	99	11.1	0	80	162	35.36	0			0	1	0	6	0	0	167	75	109		159	74	91		2	0	0	0		0	0	0	0	2	0.2	0	2	0	0
1	715				0	12	2	158	63	25.2363	1.64	100	14.3	0	150	486	29.1	0			0	1	0	5	0	0					171	83	123		1	0	0	0		0	0	0	0	2	0.1	0	1	0	0
1	716				0	9	1	184	84	24.811	2.07	98	13.3	0	100	476	26.13	0			0	1	1	6	0	0					129	68	94		1	2	0	0		0	0	0	0	2	0.2	0	4	0	0
1	717				0	12	2	178	72	22.7244	1.89	98	13.5	1	70	246	22.6	0			0	1	0	5	0	0									1	1			3	0	1	0	0	0	0.2	0	4	0	0
1	718				0	21	1	176	84	27.1178	2.01	35		0	360	2172	87.87	1			0	1	1	5	0	0	87	56	68						1	2	0	0		0	0	0	0	2	0.2	0	4	0	3
1	719				0	9	1	180	78	24.0741	1.98	91	14.4	0	100	212	18.8	0			0	1	0	6	0	0	108	53	75						1	1			1	0	0	0	0	2	0.2	0	4	0	0
1	720				0	16	1					71	15.8	4	90	630	59.3	0			0	1	0	6	0	0									1	1	0	0	3	0	0	0	0	2	0.2	0	2	0	1
1	721				0	14	2	168	120	42.517	2.26	100	14.3	4	80	309	76.5	0			0	1	0	5	0	0					135	70	77		1	0	1	0		0	0	0	0	2	0.2	0	4	0	3
1	722				0	21	1	168	72	25.5102	1.82	98	11.6	0	160	1311	56.33	0			0	1	0	6	0	0	164	77	109		191	85	126		1	0	0	0		4	0	0	0	2	0.2	0		1.5	3.5
1	723				0	12	1	170	50	17.301	1.57	100	13.9	0	150	433	11.7	0			0	1	1	6	0	0	108	47	75						2	2	0	0		0	0	0	0	2	0.1	0	4	0	0
1	724				0	21	1	170	90	31.1419	2.01			0	290	1302	153.5	0			0	1	1	6	0	0	135	66	96		128	62	88		1	0	0	0		0	0	0	0	3	0.2	0	4	0	0
1	725				0	21	1	181	90	27.4717	2.11	100	16	0	200	578	96.76	0			0	1	1	6	0	0					116	79	92		1	1	0	0	1	0	0	0	0	2	0.2	0	4	0	0
1	726				0	12	2	159	75	29.6665	1.78	50	12.4	0	110	543	43.45	0			0	1	1	5	0	0	146	73	93						1	2	0	0		0	0	0	0	2	0.4	0	1	1.5	2.5
1	727				0	14	1	184	114	33.672	2.36			0	250	757	81.87	0			0	1	1	6	0	0					113	78	94		2	0	1			0	0	0	0	2	0.4	0	1	0	0
1	728				0	15	2	167	85	30.478	1.94			0	100	222	34.28	0			0	1	0	5	0	0					155	94	110		2	0	0	0		0	0	0	0	2	0.2	0	4	0	0
1	729				0	9	1	154	58	24.4561	1.56	94	11.9	0	140	410	35.08	0			0	1	1	6	0	0					136	68	95		1	0	0	0		0	0	0	0	2	0.6	0	1	1.5	0
1	730				0	9	1	184	152	44.896	2.66	76	14.8	0	70	143	18.1	0				2	0	6	0	0					98	62	50		1	1	0	0	1	0	0	0	0	2	0.1	0	4	0	0
1	731				0	14	1	171	85	29.0688	1.97	38	13.4	0	120	1536	90.1	0			0	1	1	6	0	0					119	77	93		1	1	1	3	2	0	0	0	0	2	0.2	0	4	0	0
1	732				0	21	1	186	94	27.1708	2.19	99	15.5	0	100	215	25.7	0			0	1	0	6	0	0					92	63	76		1	0	0	0		0	0	0	0	2	0.2	0	4	0	0
1	733				0	12	2	179	85	26.5285	2.04	94	14.9	0	180	1008	27.7	0			0	1	1	5	0	0	172	105	119		192	79	125		1	0	0	0		4	0	0	0	2	0.4	0	2	0	0
1	734				0	17	1	182	84	25.3593	2.05	94	14.7	0	190	1380	234.7	0			0	1	0	6	0	0	142	77	100		161	88	118		1	1	2	1	2	4	1	0	1	1	0.2	0	4	0	0
1	735				0	17	2	184	90	26.5832	2.13	99	13.7	0	120	412	33.4	0			0	1	0	5	0	0					160	68	86		1	1	0	0	2	1	0	0	0	2	0.2	0	2	0	0
1	736				0	9	1	180	84	25.9259	2.04	100	15	0	50	270	30.18	0				2	0	6	0	0					118	69	88		1	1	0	0	3	0	0	0	0	2	0.2	0	4	0	0
1	737				0	9	2	168	67	23.7387	1.76	100	12.2	0	100	365	15.43	0			0	1	1	6	0	0	115	64	86						1	2	0	0		0	0	0	0	1	0.3	0	4	0	1.5
1	738				0	12	1	170	62	21.4533	1.72	95	15.3	0	80	140	7.58	0				2	0		0	0									1	0	0	1		0	0	0	0	2	0.2	0	4	0	1
1	739				0	14	1	178	98	30.9304	2.16		13.9	0	140	816	58.6	0			0	1	0	6	0	0					100	60	78		1	1	0	1	3	0	0	0	0	2	0.2	0	2	1.5	2.5
1	740				0	21	1	173	134	44.7726	2.42	98	11.8	0	420	2287	380.6	0			0	1	1	7	0	0	152	78	106						1	2	0	1		0	0	0	0	2	0.2	0	1	2	2
1	741				0	15	1	182	103	31.0953	2.24	56	12.4	1	230	1678	165.65	1			0	1	1	6	0	0	126	67	82		141	83	106		2	1			1	0	1	0	0	2	0.2	0	3	1	0
1	742				0	14	1	175	100	32.6531	2.15	99	14.9	0	110	534	34.5	0			0	1	0	6	0	0					88	56	64		1	1	0	0	1	0	0	0	0	1	0.2	0	4	0	0
1	743				0	21	1	180	112	34.5679	2.3			0	250	1377	157.69	0			0	1	1	6	0	0	95	49	64		109	54	75		1	1	0	0	1	0	0	0	0	3	0.2	0	4	0	3
1	744				0	14	1	165	70	25.7117	1.77	100	16.9	0	160	541	47.39	0			0	1	1	6	0	0					134	63	87		1	1	0	0	1	4	0	0	0	2	0.4	0	4	0	1.5
1	745				0	17	1	180	90	27.7778	2.1	93	13	0	200	1656	183.2	0			0	1	1	6	0	0									1	0	0	0		4	0	0	0	2	0.4	0	1	0	0
1	746				0	12	2	176	58	18.7242	1.71	86	13.2	0	70	1106	27.47	0					0	6	0	0	123	58	75						1	1	0	0	3	6	0	0	0	2	0.2	0		0	0
1	747				0	12	1	188	89	25.1811	2.16	97	15.3	0	400	1561	151.78	0			0	1	1	6	0	0	169	82	115		199	95	126		1	1	0	0	1	4	0	0	0	2	0.7	0	4	0	0
1	748				0	12	1	169	76	26.6097	1.87	96	15.2	0	80	210	19.35	0					0	6	0	0	60	36	45						1	0	0	0		4	0	0	0	2	0.2	0		0	0
1	749				0	12	1	164	57	21.1927	1.62	63	13	0	220	651	23.38	0			0	1	1		0	0									1	1	0	0	1	0	0	0	0	0.3	0.2	0	3	0	0
1	750				0	12	2	174	73	24.1115	1.87	100	13.5	0	250	952	16.05	0			0	1	1		0	0									1	2				4	0	0	0	1	0.2	0	2	0	0
1	751				0	15	2	166	64	23.2254	1.71	44	13.2	0	80	384	15.96	0				2	0	6	0	0	165	60	96		134	57	88		2	0	4	0		0	0	1	0	2	0.2	0	2	0	0
1	752				0	12	1	185	85	24.8356	2.09	80	13.5	0	80	240	31.4	0			0	1	0	6	0	0					131		92		1	0	1	0		0	0	0	0	1	0.2	0	4	0	0
1	753				0	15	2	182	95	28.6801	2.16	57	16.5	2	250	1495	31.83	1			0	1	0	6	5	0	186	90	121						2	2	0	0		0	0	1	0	1	0	0	4	0	0
1	754				0	17	1	172	78	26.3656	1.91	91	15.3	0	110	186	34.3	0			0	1	0	6	0	0									1	0	0	0		0	0	0	0	2	0.2	0	2	0	0
1	755				0	9	1	194	96	25.5075	2.28	76	14.1	0	230	852	81.19	0			0	1	1	6	0	0					119	68	61		1	1	0	0	3	0	0	0	0	2	0.3	0	4	0	0
1	756				0	9	2	170	70	24.2215	1.81	100	12.3	0	100	161	12.29	0				2	0	5	0	0									1	1	0	0	1	0	0	0	0	2	0.2	0	3	0	0
1	757				0	9	1	177	71	22.6627	1.87	24	14.9	4	170	604	39.37	0			0	1	0	6	0	0	109	73	87						1	1		0	5	0	0	0	0	2	0.2	0	4	0	3
1	758				0	12	2	158	58	23.2335	1.58	51	15.4	0	120	450	18.7	0			0	1	1	5	0	0	108	60	80						1	0	1	1		0	0	0	0	2	0.3	0	4	0	0
1	759				0	15	1	186	105	30.3503	2.29	100	15	1	200	954	77.28	0			0	1	1	6	0	0	135	73	98		133	67	95		2	2	0	0		1	0	0	0	2	0.2	0	1	0	0
1	760				0	17	1	180	93	28.7037	2.13	100	13.7	0	200	1135	65.72	0				2	0	6	0	0	105	68	86						1	1	0	0	7	0	0	0	0	2	0.4	0	4	0	0
1	761				0	12	2	163	61	22.9591	1.66	95	12.8	0	80	420	26.9	0			0	1	0	5	0	0									1	1	0	0	1	4	0	0	0	1	0.1	0	4	0	0
1	762				0	9	1	183	126	37.6243	2.45		9.6	0	80	261	45.09	0					0	6	0	0					97		51		1	1	1	0	2	0	0	0	0	2	0.2	0		0	0
1	763				0	10	2	176	80	25.8264	1.96	100	15.1	0	90	246	12.3	0				2	0	5	0	0					128	67	49		1	1	0	0	1	0	0	0	0	2	0.2	0	4	0	0
1	764				0	10	1	170	65	22.4913	1.75	97	12.4	0	400	1476	71.17	0			0	1	1	6	0	0					151	46	93		1	2	0	0		0	0	0	0	2	0.6	0	4	0	0
1	765				0	10	1	179	102	31.8342	2.2	98	13.1	0	160	492	30.66	0			0	1	1	6	0	0					108	71	61		1	0	1	0		0	0	0	0	2	0.3	0	4	0	0
1	766				0	10	1	186	125	36.1313	2.47	86	13.1	0	80	450	48.6	0			0	1	0	6	0	0	117	87	100						1	0	1	0		0	0	0	0	2	0.2	0	4	0	1
1	767				0	9	2	178	74	23.3556	1.92	30	12.2	0	150	612	65.08	0			0	1	1	5	0	0					86		74		1	0	0	0		0	0	0	0	2	1	0	4	0	0
1	768				0	9	1	158	93	37.2536	1.94	100	14.6	0	190	1035	1044	0			0	1	1	6	0	0					174	55	90		1	0	0	0		0	0	0	0	2	0.8	0	4	0	2
1	769				0	10	1	172	70	23.6614	1.83	100	14.8	0	70	276	45.6	0					0	6	0	0	123	81	101						1	0	1	0		0	0	0	0	2	0.1	0		0	0
1	770				0	21	1	175	80	26.1224	1.96	100	13.2	0	150	780	170.73	0			0	1	1	6	0	0					116	66	89		1	0	0	0		0	0	0	0	4	0.4	0	3	0	0
1	771				0	10	2	152	76	32.8947	1.73	100	12.9	0	70	138	24.4	0			0	1	0	5	0	0					121	66	91		1	0	0	0		0	0	0	0	2	0.1	0	2	0	0
1	772				0	15	2	168	70	24.8016	1.79	27	13.3	0	250	1284	64.1	0			0	1	1	5	0	0									1	0	0	0		0	0	0	0	2	0.2	0	4	0	0
1	773				0	21	2	160	70	27.3437	1.73	100	13.8	0	180	374	27.34	0			0	1	1	6	0	0									1	2	0			0	0	0	0	2	0.2	0	4	0	0
1	774				0	12	1	163	64	24.0882	1.69	100	15.4	0	220	900	26.7	0			0	1	1		0	0									1	0	1	0		0	0	0	0	2	0.3	0	3	2	2.5
1	775				0	21	1	178	86	27.143	2.04	100	15.4	0	340	1431	147.5	0			0	1	1	6	0	0					170	74	110		1	2	0	0		4	0	0	0	2	0.2	0	4	0	0
1	776				0	12	1	185	100	29.2184	2.24		14	0	550	2392	285.32	0			0	1	1	6	0	0					151	73	108		1	0	0	0		0	0	1	0	2	0.6	0	1	2	0
1	777				0	9	1	178	84	26.5118	2.02	100	15.2	0	80	146	12.93	0			0	1	0	6	0	0					138	70	81		1	0	0	0		0	0	0	0	2	0.2	0	4	0	0
1	778				0	9	1	186	114	32.9518	2.38	56	15.9	0	100	306	67.5	0			0	1	1	6	0	0					104	70	85		1	0	0	0		0	0	0	0	2	0.2	0	3	0	2.5
1	779				0	21	1	180	83	25.6173	2.03	59	13.6	0	100	156	13.54	0			0	1	0	6	0	0					130	70	93		1	0	2	0		0	0	0	0	2	0.2	0	1	0	0
1	780				0	21	1	186	86	24.8584	2.11			0	80	366	20.86	0				2	0	6	0	0					133	78	93		1	0	2	2		0	0	0	0	2	0.2	0	4	0	0
1	781				0	9	1	190	105	29.0859	2.33			0	90	147	21.8	0				2	0	6	0	0					135	80	80		1	1	0	0	2	0	0	0	0	2	0.2	0	4	0	2.5
1	782				0	9	1	180	108	33.3333	2.27	91	13	0	220	758	62.92	0			0	1	1	6	0	0					101	24	56		1	0	1	0		0	0	0	0	1	0.4	0	4	0	0
1	783				0	10	1	188	90	25.464	2.17	83	13.4	0	250	894	77.77	0			0	1	1	6	0	0					137	65	92		1	0	1	0		0	0	0	0	2	0.6	0	3	0	3
1	784				0	10	2	158	70	28.0404	1.72	100	12.6	0	90	270	16.99	0			0	1	0	5	0	0					130	68	73		1	0	0	0		0	0	0	0	2	0.2	0	2	0	0
1	785				0	15	2	172	62	20.9573	1.73	91	13.7	0	87	198	17.56	0			0	1	0	5	0	0	160	63	89		114	66	88		2	0	0	0		0	0	0	0	2	0.2	0		0	0
1	786				0	9	1	183	91	27.1731	2.13	88	14.9	0	180	1107	91.7	0			0	1	1	6	0	0					130	53	63		1	1	0	1	1	0	0	0	0	2	0.6	0	1	4	0
1	787				0	9	1	175	75	24.4898	1.9	87	14.8	0	160	600	43.99	0			0	1	1	6	0	0					124	74	90		1	0	1	1		0	0	0	0	2	0.6	0	1	1	0
1	788				0	10	2	160	66	25.7812	1.69	100	10.1	0	150	724	31.9	0			0	1	1	5	0	0	105	49	75						1	2	0	0		0	0	0	0	2	0.2	0	4	0	2.5
1	789				0	15	1	168	84	29.7619	1.94	100	17	0	80	154	20.54	0			0	1	0	5	0	0	158	84	113		133	82	105		2	0	0	0		0	0	0	0	2	0.2	0	2	0	0
1	790				0	12	2	164	84	31.2314	1.91	100	15.7	0	70	414	29	0				2	0	5	0	0					132	72			1	1	1	0	1	0	0	0	0	2	0.2	0	1	0	0
1	791				0	15	1	183	88	26.2773	2.1	100	13.6	0	300	1755	133.25	0			0	1	1	5	0	0	171	69	112		161	96	124		2	0	0	0		0	0	0	0	2	0.2	0	1	2	0
1	792				0	12	2	158	52	20.83	1.51	100	14.2	0	80	270	15.8	0					0	5	0	0									1	2	1	0		4	0	0	0	2	0.2	0		0	0
1	793				0	15	1	170	70	24.2215	1.81	89	14	0	100	289	20.55	0				2	0	5	0	0					111	61	77		1	2	0	0		0	0	0	0	2	0.2	0	3	0	2.5
1	794				0	12	1	177	104	33.1961	2.2	66	13.3	0	100	365	61.63	0			0	1	0	5	0	0					123	82	98		1	1		0	2	0	0	0	0	2	0.2	0	4	0	0
1	795				0	10	1	170	71	24.5675	1.82	92	15.2	0	240	692	56.3	0			0	1	1	6	0	0					142	80	68		1	0				0	0	0	0	2	0.4	0	1	0	0
1	796				0	10	1	174	95	31.378	2.1	53	9.6	0	250	2381	189.25	0			0	1	1	6	0	0					132	64	96		1	0	0	0		0	0	0	0	2	0.15	0	4	0	0
1	797				0	9	1	180	96	29.6296	2.16	100	16.2	0	110	328	34.46	0			0	1	1	6	0	0					127	73	73		1	1	0	0	1	0	0	0	0	2	0.2	0	2	0	0
1	798				0	15	2	172	108	36.5062	2.19	100	14.1	0	80	156	22	0			0	1	0	6	0	0	180	79	119		156		75		1	0	0	0		0	0	0	0	0.2	0.4	0	3	0	0
1	799				0	10	1	176	117	37.7712	2.31	93	12.4	0	140	252	21.14	0			0	1	0	6	0	0					115	69	86		1	1	0	0	1	0	0	0	0	2	0.2	0	4	0	0
1	800				0	9	1	174	70	23.1206	1.84	92	13.5	0	250	691	35.9	0			0	1	1	6	0	0	135	82	102		141	60	62		1	0	1	0		4	0	0	0	2	0.4	0	1	0	0
1	801				0	15	2	169	70	24.5089	1.8	95	13.6	0	75	132	26.63	0				2	0	5	0	0	83	47	62		117	57	80		2	0	0	0		0	0	0	1	1	0.1	0.5	4	0	0
1	802				0	12	1	166	93	33.7495	2.01	99	11.5	0	140	535	54.72	0			0	1	0	6	0	0					109	48	67		1	1	0	1	2	0	0	0	0	2	0.2	0	1	3	3
1	803				0	12	1	180	113	34.8765	2.31	29	16.1	0	150	345	100.72	0				2	0	6	0	0					108	73	87		1	0	1	1		0	0	0	0	1	0.1	0	3	0	2.5
1	804				0	15	2	165	69	25.3444	1.76	90	10.3	0	350	1920	114.47	0			0	1	1	6	0	0	115	66	83		112	60	63		2	1	0	0	5	4	0	0	0	2	0.2	0	1	0	4
1	805				0	12	2	179	129	40.2609	2.44	100	13.3	0	80	468	55.39	0			0	1	1	5	0	0	111	65	83						1	2	0			0	0	0	0	2	0.2	0	4	0	0
1	806				0	16	1	185	90	26.2966	2.14	31	14	0	160	720	41.16	0			0	1	0	6	0	0					99	60	75		1	1	0	1	2	0	0	0	0	2	0.2	0	3	0	0
1	807				0	12	1	178	78	24.6181	1.96	27	14.8	0	100	244	30.6	0				2	0	6	0	0					140	67	98		1	0	2	0		0	0	0	0	2	0.2	0	3	0	0
1	808				0	21	1	178	82	25.8806	2	100	13.4	0	130	405	44.23	0			0	1	0	6	0	0					121	73	85		1	0	2	1		0	0	0	0	2	0.1	0	4	0	0
1	809				0	16	2	155	70	29.1363	1.69	97	13.9	0	70	258	16.1	0			0	1	0	5	0	0					149	72	105		1	0	0	0		0	0	0	0	2	0.2	0	1	0	0
1	810				0	10	1	182	63	19.0194	1.82	100	13	0	200	654	25.35	0			0	1	1	6	0	0					157	88	115		1	1	2	0	1	0	0	0	0	2	0.4	0	4	0	0
1	811				0	10	1	162	60	22.8624	1.64	91	11.8	0	60	438	15	0				2	0	6	0	0	133	56	83						1	0	0	0		4	0	0	0	2	0.3	0	1	3	3.5
1	812				0	10	2	165	80	29.3848	1.87	48	16	0	180	738	26.83	0			0	1	1	5	0	0					102	62	79		1	2	0	0		0	0	0	0	2	0.3	0	1	0	1.5
1	813				0	10	1	170	80	27.6817	1.92	97	13.7	0	170	612	26.28	0			0	1	1	6	0	0	159	86	117						1	2	0	0		0	0	0	0	2	0.4	0	4	0	3
1	814				0	10	1							0	340	1688	290.1	0			0	1	1	6	0	0	104	72	87		99	64	77		2	2	0	0		0	0	0	0	1	0.2	0	4	0	0
1	815				0	14	1	182	84	25.3593	2.05	89	14.1	0	70	222	15.39	0					0	6	0	0	101	74	84						1	1	0	0	1	0	0	0	0	2	0.2	0	3	0	0
1	816				0	12	2	192	96	26.0417	2.26	100	11.5	0	90	187	28.1	0			0	1	0	6	0	0					142	47	91		1	0				0	0	0	0	2	0.2	0	3	0	0
1	817				0	10	1	162	70	26.6728	1.75	93	11.4	0	110	246	18.25	0				2	0	6	0	0					115	80	93		1	0	0	0		0	0	0	0	2	0.2	0	1	1.5	2.5
1	818				0	16	1	186	99	28.616	2.24	59	16.1	0	70	450	36.5	0			0	1	0	6	0	0	143	92	113						1	1	1	3	1	0	0	0	0	2	0.2	0	4	0	0
1	819				0	15	2	165	62	22.7732	1.68	100	12.2	0	200	534	41.08	0			0	1	1	5	0	0	204	88	134		170	87	119		2	0	0	0		0	0	0	0	2	0.4	0	3	1.5	2.5
1	820				0	10	1	170	95	32.872	2.06	100	17	0	290	1010	125.36	0			0	1	1	6	0	0					146	77	107		1	1	0	1	3	0	0	0	0	2	0.4	0	1	1.5	2.5
1	821				0	16	1					71		0	140	420	46.99	0					0	6	0	0									1	0	3	0		0	0	0	0	1	0.1	0		0	0
1	822				0	14	2	165	87	31.9559	1.94	98	14.3	0	50	408	19.4	0					0	5	0	0	107	67	84						1	0	0	0		0	0	0	0	2	0.2	0		0	0
1	823				0	9	1	183	93	27.7703	2.15			0	110	786	40.1	0			0	1	1		0	0	110	83	95						1	2	0	0		0	0	0	0	2	0.6	0	1	0	0
1	824				0	12	2	175	125	40.8163	2.36	100	11.1	1	300	870	45.78	0			0	1	1	6	0	0									1	2	1	0		0	1	0	0	2	0.6	0	3	1.5	2.5
1	825				0	9	1	187	90	25.7371	2.16		15	0	130	432	32.28	0			0	1	1	6	0	0					139	74	85		1	0	0	1		0	0	0	0	2	0.4	0	3	0	0
1	826				0	12	1	177	107	34.1537	2.23	33	9.9	0	210	780	38.48	0			0	1	1	6	0	0	123	84	98						1	2	0	0		0	0	0	0	2	0.3	0	4	0	0
1	827				0	14	2	165	55	20.202	1.6	49	13.3	4	120	1128	30.8	0			0	1	0	5	0	0					162	93	118		1	1	0		1	4	0	0	0	2	0.4	0	3	0	2.5
1	828				0	12	1	185	96	28.0497	2.2	100	14.8	0	320	1364	115.67	0			0	1	1	6	0	0					135	89	111		1	0	0	0		0	0	0	0	2	0.4	0	1	0	0
1	829				0	12	1	170	90	31.1419	2.01	100	15.1	0	160	373	46.7	0					0	6	0	0	159	88	118		163	87	120		1	1	0	0	1	0	0	0	0	2	0.2	0		0	0
1	830				0	9	2	168	67	23.7387	1.76	100	12.6	0	180	1237	44.83	0					1	5	0	0					118	76	95		1	0	0	0		0	0	0	0	2	0.4	0		0	0
1	831				0	12	2	153	53	22.6409	1.49	100	13.1	0	100	264	13.45	0			0	1	0	5	0	0					152	73	103		1	0	0	0		0	0	0	0	2	0.2	0	3	0	2.5
1	832				0	9	1	180	89	27.4691	2.09	87	15.1	1	190	711	80.06	0			0	1	1	6	0	0									1	1			3	2	1	0	0	2	0.2	0	4	0	0
1	833				0	14	1	183	99	29.5619	2.21	90	11.6	0	120	300	18.05	0			0	1	0	6	0	0					129	84	99		1	1	0	0	1	0	0	0	0	2	0.2	0	4	0	2.5
1	834				0	15	1							0	260	1477	127.07	0			0	1	1	6	0	0	150	97	120		151	102	125		1	1	0	0	2	0	0	0	0	0.1	0.4	0	3	0	0
1	835				0	9	1	169	59	20.6575	1.68	100	13.6	4	200	1122	47.03	0			0	1	1	6	0	0	107	57	78						1	1	0	0	1	0	0	0	0	2	0.4	0	3	0	2.5
1	836				0	9	1	176	81	26.1493	1.97	100	14.4	0	180	429	41.74	0			0	1	1	6	0	0					116	64	71		1	0	2	0		0	0	0	0	2	0.5	0	1	1.5	0
1	837				0	12	1	176	86	27.7634	2.03	24	14.9	0	160	564	50.9	0			0	1	1	6	0	0					111	68	87		1	2	0	0		0	0	0	0	2	0.6	0	3	0	0
1	838				0	9	1	180	130	40.1235	2.45	44	12.8	0	240	1787	332.9	0			0	1	1		0	0	114	74	86						1	2				0	0	0	0	2	0.6	0	4	0	0
1	839				0	14	1	164	77	28.6288	1.84	96	15.4	0	230	1820	132.8	0			0	1	1	6	0	0					145	63	95		1	1	0	0	5	0	0	0	0	2	0.4	0	4	0	0
1	840				0	21	1	175	100	32.6531		95		0	300	763	146.25	0			0	1	1	6	0	0	171	114	141		183	115	138		1	2	0	1		0	0	0	0	1	0.1	0	2	0	0
1	841				0	16	2	156	81	33.284	1.81	23		1	80	258	27.4	0			0	1	0	5	6	0					121	63	91		1	2				0	1	0	0	0	0.2	0	4	0	2.5
1	842				0	9	2	170	65	22.4913	1.75	100	14.5	0	80	153	11.72	0				2	0	5	0	0					88	56	53		1	0	0	1		0	0	0	0	2	0.2	0		0	0
1	843				0	9	1	188	86	24.3323	2.12			0	70	138	15.95	0				2	0		0	0					110	59	64		1	0	1	0		0	0	0	0	2	0.2	0	4	0	0
1	844				0	9	2	174	63	20.8086	1.76	100	11.1	0	70	366	16.23	0			0	1	0	5	0	0	169	69	103						1	1	1	0	3	0	0	0	0	2	0.2	0	4	0	0
1	845				0	16	1	173	100	33.4124	2.13		15.2	0	80	510	45.4	0			0	1	0	6	0	0	122	77	96		128	76	93		1	0	3	0		0	0	0	0	2	0	0	4	0	0
1	846				0	21	1	181	107	32.6608	2.27	96	13.4	0	620	3534	120.4	0			0	1	1	6	0	0	131	57	83						1	2	0			0	0	0	0	2	0.4	0	4	0	0
1	847				0	9	1							2	90	429	34	0			0	1	0	6	0	0									1	1	0	0	4	0	0	0	0	2	0.2	0	4	0	0
1	848				0	9	1	176	103	33.2515	2.19	100	13.7	0	280	1947	244.45	0			0	1	1	6	0	0	153	15	63		156	91	95		1	1	0	0	5	4	0	0	0	2	0.6	0	3	0	2.5
1	849				0	9	2	169	72	25.2092	1.82	70	11.3	0	100	502	28.1	0			0	1	1	5	0	0					114	66	57		1	1	0	0	1	0	0	0	0	2	0.2	0	3	0	3
1	850				0	14	2	160	69	26.9531	1.72	95	13.1	0	120	654	23.7	0			0	1	0	5	0	0					81	46	60		1	1	0	1	5	0	0	0	0	2	0.2	0	2	0	2
1	851				0	16	2	150	53	23.5556	1.47			0	320	2372	119.86	0			0	1	1	6	0	0					120		51		1	2	0	0		0	0	0	0	2	0.6	5	1	2	2.5
1	852				0	15	1	166	50	18.1449	1.54	38	15.4	1	280	936	174.7	0			0	1	0	5	6	0	187	76	108		124	51	80		2	0				0	1	0	0	2	0.4	0	3	0	0
1	853				0	21	2	185	102	29.8028	2.26	95	14.1	0	140	281	13.85	0			0	1	0	5	0	0					105	53	71		1	0	0	0		4	0	0	0	2	0.2	0	4	0	0
1	854				0	14	2	156	85	34.9277	1.85	100	12	0	150	829	95.94	0			0	1	0	5	0	0					141	48	80		1	1	0	1	4	0	0	0	0	2	0.2	0	3	0	3
1	855				0	12	2							0	190	768	16.6	0			0	1	1	5	0	0	140	66	96						1	0	0	1		0	0	0	0	2	0.4	0	1	0	0
1	856				0	15	1	176	63	20.3383	1.77	98	14.6	0	100	516	9	0			0	1	1	6	0	0	172	73	103						1	2		0		0	0	0	0	2	0.4	0	4	0	0
1	857				0	12	1	178	117	36.9272	2.33	39	11.9	0	50	561	76.84	0			0	1	0	6	0	0	100	72	82						1	2	0	0		4	0	0	0	2	0.4	0	4	0	2.5
1	858				0	15	1	191	84	23.0257	2.13			0	270	926	84.4	0			0	1	1	6	0	0					107	68	81		1	0	0	0		0	0	0	0	1	0.4	0	4	0	0
1	859				0	12	1	175	100	32.6531	2.15	95	13.1	0	150	1987	220.69	0			0	1	1	6	0	0	108	79	94						1	2	0	0		0	0	0	0	2	0.6	0	2	0	0
1	860				0	16	1	168	75	26.5731	1.84	41	14.9	4	70	234	28.3	0					0	6	0	0	116	66	81						1	0	0	0		0	0	0	0	2.5	0.2	0		0	0
1	861				0	12	1	170	65	22.4913	1.75	46	13.8	0	220	1037	68.16	0			0	1	1	6	0	0	193	76	118						1	0	0			0	0	0	0	2	0.35	0		0	0
1	862				0	12	2	168	75	26.5731	1.85	100	10.6	0	100	165	17.89	0					0	5	0	0	135	84	107		148	83	113		1	0	0	0		0	0	0	0	2	0.2	0		0	0
1	863				0	12	2	160	55	21.4844	1.56	100	12.6	0	140	641	16.7	0			0	1	1	5	0	0	105	65	84						1	0	1	0		0	0	0	0	2	0.4	0	2	0	0
1	864				0	15	2	168	61	21.6128	1.69	100	12.3	0	100	186	13.72	0				2	0	5	0	0	173	66	99		130	64	91		2	0	0	0		0	0	0	0	2	0.2	0	2	0	0
1	865				0	12	2	162				98	14.3	1	320	1644	39.8	0			0	1	1	5	6	0					111	50	72		1	0				0	1	0	0	0	0	0	4	0	0
1	866				0	15	1	183	105	31.3536	2.27	92	14.3	0	380	2509	135.91	0			0	1	1	6	0	0	155	70	105		146	84	111		2	2	0	0		0	0	1	0	2	0.6	0	3	0	0
1	867				0	10	1	175	83	27.102	1.99	95	13.3	0	110	228	20.89	0			0	1	0	6	0	0					120	69	80		1	0	0	0		0	0	0	0	2	0.4	0	3	1.5	2.5
1	868				0	16	1	175	78	25.4694	1.94	93	13.2	0	80	132	15.08	0				2	0	6	0	0					125	63	88		1	0	1	0		0	0	0	0	2.5	0.2	0	4	0	0
1	869				0	12	2	169	70	24.5089	1.8	100	13.6	0	50	114	11.87	0			0	1	0	5	0	0									1	0	0	0		0	0	1	1	2	0.2	0	1	1.5	0
1	870				0	12	1	177	106	33.8345	2.22	83		4	90	200	34.88	0			0	1	0	6	0	0	149	57	87						1	2	0			0	0	0	0	2	0.2	0	4	0	0
1	871				0	16	1	167	68	24.3824	1.76	100	12.1	0	80	600	28.93	0			0	1	0	6	0	0	122	58	84						1	1	0	0	1	0	0	0	0	2	0.2	1	1	4	0
1	872				0	17	1	174	100	33.0295	2.14	100	13.2	0	150	546	74.06	0			0	1	1	6	0	0					142	80	74		1	1	0	0	1	0	0	0	0	2	0.4	0	3	0	1
1	873				0	12	1	183	79	23.5898	2.01	100		0	160	451	80.02	0			0	1	0	6	0	0					143	77	102		1	2	1	0		0	0	0	0	2	0.1	0	3	0	0
1	874				0	13	1	170	98	33.91	2.09	97		2	210	750	39.28	0				1	0	6	0	0					115	73	93		1	1			3	0	0	0	0	2	0.2	0		0	0
1	875				0	12	1	168	71	25.1559	1.81	91	12.1	0	90	206	19.75	0			0	1	0	6	0	0					110	54	76		1	0	0	0		0	0	0	0	2	0.2	0	2	0	0
1	876				0	15	1	168	67	23.7387	1.76			0	320	1607	104.18	0			0	1	1	6	0	0	192	79	119		144	79	110		2	0	0	0		0	0	0	0	2	0.9	0	2	0	0
1	877				0	10	1	176	60	19.3698	1.74	100	14	0	120	552	20.19	0			0	1	1	6	0	0	128	69	92						1	2	0	0		0	0	0	0	0	0.4	0	4	0	0
1	878				0	15	1	182	91	27.4725	2.13	79	16.6	0	140	435	38.17	0			0	1	0	6	0	0	141	58	92		108	59	67		2	0	0	0		0	0	0	0	2	0.2	0	3	0	0
1	879				0	10	1	180	80	24.6914	2	92	12.9	0	60	114	10.3	0					0	6	0	0	132	86	106						1	0	0	0		0	0	0	0	2	0.2	0		0	0
1	880				0	15	1	185	116	33.8934	2.38	90	15.4	0	180	849	136.51	0			0	1	1	6	0	0	147	74	106						2	2	0	0		0	0	0	0	2	0.3	0	4	0	2
1	881				0	12	1	178	80	25.2493	1.98	84	16.8	0	160	258	17.85	0			0	1	0	6	0	0					173	98	128		1	0	1	0		0	0	0	0	2	0.2	0	4	0	2.5
1	882				0	10	1	175	85	27.7551	2.01		11.1	0	390	1374	83.18	0			0	1	1	6	0	0									1	0	0	0		4	0	0	0	2	0.9	0	4	0	0
1	883				0	15	1	165	64	23.5078	1.7	100	12.7	0	110	93	25.11	0			0	1	0	6	0	0	161	54	46		99	58	72		2	0	0	0		0	0	0	0	2	0.2	0	3	0	0
1	884				0	12	1	181	92	28.0822	2.13	90	13.7	0	140	258	20.55	0			0	1	0	6	0	0					106	56	58		1	0	2	1		0	0	0	0	2	0.2	0	4	0	0
1	885				0	15	1	172	78	26.3656	1.91	95	14.7	0	90	103	17.85	0				2	0	6	0	0	135	76	99		155	76	71		2	1	0	0	2	0	0	0	0	2	0.2	0	4	0	2.5
1	886				0	12	2	168				61	12.2	0	400	1794	87.22	0			0	1	1	5	0	0	129	64	88		145	65	81		1	0	1	0		0	0	0	0	2.5	0.4	0	4	0	0
1	887				0	16	1							0	340	1513	131.44	0			0	1	1	6	0	0					144	73	76		1	1		0	4	0	0	0	0	2	0.4	0	1	0	0
1	888				0	16	2	166	94	34.1124	2.02			0	130	453	64.62	0			0	1	0	5	0	0					125	49	56		1	0	0	0		0	0	0	0	2	0.2	0	1	0	0
1	889				0	16	1							0	600	2229	333.2	0			0	1	1	6	0	0	123	72	94		131	69	100		1	2	0	0		0	0	0	0	2	0.4	0	1	0	0
1	890				0	16	1	180	107	33.0247	2.26	100	12.2	0	300	2154	149.7	0			0	1	1	6	0	0					177	92	122		1	0	1	0		0	0	0	0	2	0.8	0	4	0	0
1	891				0	9	2	162	60	22.8624	1.64	98	16.1	0	150	495	29.36	0			0	1	1	5	0	0					122	47	49		1	0	0	0		0	0	0	0	2	0.4	0	3	0	1
1	892				0	9	1	178	87	27.4587	2.05		16.1	0	240	821	66.25	0			0	1	1	6	0	0					137	74	74		1	0	1	0		0	0	0	0	2	0.2	0	1	0	2.5
1	893				0	9	2	156	54	22.1893	1.52	100	13.5	0	90	133	8.67	0			0	1	0	5	0	0					134	56	64		1	0	0	0		0	0	0	0	2	0.2	0	1	0	0
1	894				0	15	1	178	73	23.04	1.9	36	13.3	0	190	210	17	0			0	1	1	6	0	0	181	71	113		135		70		2	2	0	1		0	0	0	0	2	0.6	0	4	0	0
1	895				0	15	1	190	125	34.626	2.51	100	14.6	0	260	769	129.97	0			0	1	1	6	0	0	149	77	103		151	90	118		2	0	0	0		0	0	0	0	2	0.6	0	1	4	0
1	896				0	10	2	178	68	21.4619	1.85	45		0	240	606	25.96	0			0	1	1	5	0	0					153	102	123		1	1	0	0	2	0	0	0	0	2	0.7	0	1	0	0
1	897				0	9	1	180	95	29.321	2.15			0	130	427	52.86	0			0	1	1	6	0	0					88	50	65		1	1	0	0	1	0	0	0	0	2	0.4	0	3	0	2.5
1	898				0	15	2	160	66	25.7812	1.69	36	15.6	0	60	90	14.8	0			0	1	0	5	0	0	146	90	107		124	85	92		1	0	0	0		0	0	0	0	2	0.2	0	4	0	2.5
1	899				0	15	1	176	77	24.858	1.93	98	15.1	0	80	246	25.7	0				2	0	6	0	0	143	64	92		118	66	71		1	0	0	0		0	0	0	0	2	0.2	0	4	0	0
1	900				0	15	1	180	80	24.6914	2	55	14.1	0	100	126	12.5	0			0	1	0	6	0	0	122	59	85		81	39	54		1	0	0	0		0	0	0	0	2	0.2	0		0	0
1	901				0	16	2	173	82	27.3982	1.96	92	15.4	0	100	186	10.74	0			0	1	0	6	0	0					147	56	91		1	2	0	0		0	0	0	0	2	0.2	0	4	0	2.5
1	902				0	9	1	170	74	25.6055	1.85	72	14.4	4	150	618	38.29	0			0	1	1	6	7	0					109	67	76		1	2	0	0		0	0	0	0	2	0.3	0	4	0	0
1	903				0	10	1	170	68	23.5294	1.79	96	13.6	0	100	156	11.57	0				2	0	6	0	0					123	83	98		1	2	0	1		0	0	0	0	2	0.2	0	1	0	0
1	904				0	9	1	170	77	26.6436	1.88	83	14.2	0	120	268	35.64	0			0	1	0	6	0	0					140	76	63		1	1	4	2	2	0	0	0	0	2	0.2	0	4	0	0
1	905				0	10	1	183	75	22.3954	1.97	90	15.6	0	260	942	44.4	0			0	1	1	6	0	0	113	59	81						1	2	0	0		0	0	0	0	2	0.6	0	3	0	0
1	906				0	9	1	183	93	27.7703	2.15	30	15	0	110	244	22.6	0			0	1	1	6	0	0					94	50	38		1	0	0	0		0	0	0	0	2	0.2	0	1	0	2.5
1	907				0	15	1							1	300	1230	128.17	0				1	1	6	0	0	142	89	114		119	51	67		2	2				5	1	0	0	0	0.1	0	4	0	2.5
1	908				0	12	1	169	78	27.31	1.89	100	12.8	0	140	750	27.83	0			0	1	1	6	0	0	147	86	112						1	2	0			4	0	0	0	2	0.2	0	4	0	0
1	909				0	9	1	177	77	24.5779	1.94			0	110	240	26.1	0			0	1	0	6	0	0					121	74	72		1	1	0	0	5	0	0	0	0	2	0.2	0	3	0	0
1	910				0	10	2	182	90	27.1706	2.12	86	15.4	1	310	2244	118.89	0			0	1	1	6	0	0					107	61	55		1	1			1	0	1	1	0	2	0.6	0	1	3	3
1	911				0	15	2	174	82	27.0842	1.97			0	80	155	14.5	0			0	1	0	5	0	0	115	67	86		90	37	66		2	0	0	0		0	0	0	0	2	0.2	0		0	0
1	912				0	10	2	160	95	37.1094	1.97	100	13.2	0	230	738	44.16	0			0	1	1		0	0	153	10	73		142	70	48		1	0	0	0		0	0	0	0	2	0.4	0	1	2.5	2.5
1	913				0	15	2					92	11.4	0	110	588	7.1	0			0	1	1	5	0	0	137	56	88		125	49	65		2	0	0	0		0	0	0	0	2	0.2	0	3	0	0
1	914				0	12	1	172	101	34.1401	2.13	81	14.1	0	90	234	44.6	0			0	1	0	6	0	0					112	63	83		1	0	0	0		0	0	0	0	2	0.2	0	2	0	0
1	915				0	12	2	169	95	33.2621	2.05	84	10	0	50	188	20.63	0					0	6	0	0	108	65	77						1	0	0	1		0	0	0	0	2	0.2	0		0	0
1	916				0	10	1	180	65	20.0617	1.83	85	15.2	0	120	780	41.7	0					0	6	0	0					154	79	72		1	1	0	0	1	0	0	0	0	2	0.2	0		0	0
1	917				0	12	1	169	80	28.0102	1.91	90	14.9	0	310	3381	234.7	0			0	1	1	6	7	0					105	53	72		1	0	0	0		0	1	0	0	2	0.2	0	3	0	0
1	918				0	12	1	186	87	25.1474	2.12			0	80	94	20	0				2	0	6	0	0	109	70	90						1	0	0	0		0	0	0	0	2	0.2	1	4	0	0
1	919				0	10	1	168				100	14.5	0	220	438	21.78	0			0	1	1	6	0	0	132	83	106						1	2		0		0	0	0	0	2	0.6	0	3	0	0
1	920				0	12	1	183	75	22.3954	1.97	97	15.9	0	110	300	26.7	0				2	0	6	0	0					137	86	102		1	0	2	0		0	0	0	0	1	0.2	0	4	0	0
1	921				0	10	1							0	200	1726	101.1	0			0	1	1	6	0	0									1	2	0	0		0	0	0	0	2	0.4	0	1	0	0
1	922				0	15	2	159	78	30.8532	1.81	100	12.3	0	90	348	37.53	0			0	1	0	5	0	0	163	74	78		139	65	72		2	1	0	0	2	2	0	0	0	2	0.3	0	4	0	3.5
1	923				0	14	1	171	127	43.4322	2.34	96	15	0	90	196	73.08	0				2	0	6	0	0					107	69	87		1	0	0	0		0	0	0	0	2	0.2	0		0	2.5
1	924				0	10	1	188	63	17.8248	1.86	94	11.7	1	60	234	13.75	0			0	1	0	6	0	0	122	59	82						1	2				0	1	0	0	2	0.3	0		0	0
1	925				0	15	2	184	93	27.4693	2.16	100	15	0	230	820	36.33	1			0	1	1	6	0	0	144	60	76		108	64	82		2	2		1		0	0	0	0	2	0.3	0	4	0	0
1	926				0	14	1	176	97	31.3146	2.13	32	16.2	0	150	852	39.71	0			0	1	0	6	0	0					127	95	99		1	0	1	0		0	0	0	0	2	0.2	0	4	0	0
1	927				0	15	1	187	111	31.7424	2.36	100	12.1	0	90	351	68.02	0			0	1	0	6	0	0	68	44	53						2	1	0	0	7	0	0	0	0	2	0.1	0	4	0	0
1	928				0	14	1	190	105	29.0859	2.33	95	14.8	1	90	102	16.18	0			0	1	0	6	0	0					130	85	108		1	2				0	1	1	0	0	0	0	4	0	0
1	929				0	10	2	157	64	25.9645	1.64	100	15.2	0	90	134	10.17	0			0	1	0	6	0	0					163	82	110		1	0	0	0		2	0	1	0	2	0.2	0	1	0	0
1	930				0	9	2	162	83	31.6263	1.88	94	13.3	0	70	239	19.84	0			0	1	0	5	0	0					122	61	86		1	1	0	0	1	0	0	0	0	2	0.2	0	4	0	0
1	931				0	9	1	183	97	28.9647	2.19	100	14.5	0	230	848	101.8	0			0	1	1	5	0	0					133	36	57		1	1	0	0	1	0	0	0	0	2	0.4	0	4	0	0
1	932				0	16	1	168	89	31.5334	1.99			0	50	492	24.7	0			0	1	0		0	0	197	56	107						1	0	0	0		0	0	0	0	0	0	0	4	0	2.5
1	933				0	10	1	180	85	26.2346	2.05	95	13	0	140	780	32.95	0			0	1	1	5	0	0	116	70	90		120	64	86		1	2	0	1		0	0	0	0	2	0.6	0	4	0	2
1	934				0	16	2	168	67	23.7387	1.76	97	11.5	4	80	546	27.8	0			0	1	0	5	0	0	183	57	89						1	1	0	0	3	0	0	1	0	2	0.2	1	1	0	2
1	935				0	10	1	168	78	27.6361	1.88	100	10.9	0	90	270	17.44	0			0	1	0	5	0	0					121	30	57		1	1	0	0	1	2	0	0	0	2	0.2	0	4	0	0
1	936				0	14	2	183	92	27.4717	2.14	100	12.5	0	100	247	22.33	0			0	1	0	5	0	0					102	72	87		1	1	0		1	0	0	0	0	2	0.2	0	1	0	0
1	937				0	15	1	174	75	24.7721	1.9	31		0	160	376	36.64	0			0	1	1	5	0	0	172	67	106		140	62	93		2	0	1	0		0	0	0	0	2	0.4	0	2	0	0
1	938				0	9	1	185	73	21.3294	1.96	79	15.1	0	200	892	56.9	0			0	1	1	5	0	0					90	14	40		1	0	1	0		6	0	0	0	2	0.4	0	2	0	0
1	939				0	15	1	168	75	26.5731	1.85	100	14.8	0	100	98	11.85	0				2	0	5	0	0	206	75	121		122	21	70		2	0	1	0		0	0	0	0	2	0.2	0	2	0	2
1	940				0	15	1	198	103	26.2728	2.38	93	16.1	0	80	137	30.36	0				2	0	5	0	0	170	97	123		95	43	77		2	0	1	0		0	0	0	0	2	0.2	0	1	2	0
1	941				0	15	1	180	74	22.8395	1.93			0	80	112	13.69	0					0	6	0	0					127	59	87		2	0	0	0		0	0	0	0	2	0.2	0		0	0
1	942				0	15	1	183	86	25.6801	2.08	100	12.2	0	180	636	50.9	0			0	1	1	6	0	0	173	70	113						2	2	0	0		0	0	0	0	2	0.6	0	4	0	0
1	943				0	10	1	163	62	23.3355	1.67	99	14.2	0	170	406	23.18	0			0	1	1	6	0	0									1	2	0	0		0	0	0	0	2	0.4	0	4	0	2
1	944				0	14	1	182	112	33.8123	2.32		14.6	0	160	464	79.69	0				2	0	6	0	0					132	75	97		1	1	0		1	0	0	0	0	2	0.2	0	4	0	2.5
1	945				0	16	1	176	73	23.5666	1.89			0	90	420	30.73	0			0	1	0	6	0	0					83	51	62		1	1	0	0	1	0	0	0	0	2	0.2	0	4	0	2.5
1	946				0	16	2	169	63	22.0581	1.72	99	14.6	0	70	150	8.69	0			0	1	0	5	0	0					111	58	80		1	0	0	0		0	0	0	0	2	0.2	0	4	0	0
1	947				0	21	1	173	63	21.0498	1.75	98		0	170	478	44.82	0			0	1	0	6	0	0	151	62	97		157	49	86		1	0	0	1		0	0	0	0	2	0.4	0	4	0	2
1	948				0	21	1	184	103	30.423	2.26	73	14.1	0	220	589	93.74	0			0	1	1	6	0	0					125	68	81		1	2	0	0		0	0	0	0	2	0.2	0	4	0	0
1	949				0	14	1	170	100	34.6021	2.11	90	14.5	0	110	324	34.1	0			0	1	0	6	0	0					134	52	74		1	1	0		1	0	0	0	0	2	0.2	0	3	0	0
1	950				0	10	1	173	76	25.3934	1.9	85	15.1	0	200	292	28.63	0			0	1	0	6	0	0									1	1	1		5	0	0	0	0	2	0.2	0		0	0
1	951				0	14	1	183	81	24.187	2.03	100	16	0	100	228	15.34	0				2	0	6	0	0	118	70	91						1	0	1	0		0	0	0	0	2	0.2	0	3	0	0
1	952				0	14	1	180	85	26.2346	2.05	100	14.8	0	220	450	37.96	0			0	1	1	6	0	0					154	90	114		1	0	0	0		0	0	0	0	2	0.4	0	1	4	3
1	953				0	10	2	173	90	30.0712	2.04	99	11.2	0	160	312	62.02	0			0	1	0	6	0	0					109	74	91		1	1	0	0	3	0	0	0	0	2	0.2	0		0	0
1	954				0	14	2	169	134	46.9171	2.37			0	90	108	15.67	0			0	1	0	5	0	0					122	58	84		1	0	0	0		1	0	0	0	2	0.2	0	4	0	0
1	955				0	10	1	168	76	26.9274	1.86	90	12	0	200	641	40.38	0			0	1	1	6	0	0					102	65	80		1	0	0	0		4	0	0	0	2	0.4	0	1	0	0
1	956				0	10	1	173	80	26.7299	1.94	100	11	0	210	996	51.81	0			0	1	1	5	0	0					132	82	101		1	1	0		1	0	0	0	0	2	0.2	0	4	0	0
1	957				0	14	1	179	98	30.5858	2.17	42	10.1	0	270	1130	102.33	1			0	1	0	6	0	0					134	86	108		1	0	0	0		0	0	0	0	2	0.2	0	1	0	3
1	958				0	10	2	167	66	23.6652	1.74			1	170	436	39.28	0			0	1	1	6	0	0					129	69	89		2	2				4	1	0	1	2	0.4	0	4	0	0
1	959				0	10	1	174	104	34.3506	2.18	32	14.3	3	200	504	73.7	0				2	0		0	0									1	0	0	0		4	1	0	0	2	0.4	0	4	0	0
1	960				0	21	1	168	88	31.1791	1.98	100	15.1	0	120	336	27.03	0			0	1	0	6	0	0					132	66	86		1	0	0	0		0	0	0	0	2	0.2	0		0	0
1	961				0	9	2	172	72	24.3375	1.85			0	200	665	32.9	0			0	1	1	5	0	0					111	52	85		1	2	0	0		0	0	1	0	2	0.8	0	1	2	0
1	962				0	16	1	175	102	33.3061	2.17	100	12.9	0	170	1036	136.42	0			0	1	0	6	0	0									1	2	0			0	0	0	0	2	0.6	0		0	2.5
1	963				0	10	1							0	250	1229	121.71	0			0	1	1		0	0					97	59	52		1	0	0	0		4	0	1	0	0	0.2	0	4	0	0
1	964				0	10	1	180	110	33.9506	2.29	68	17.3	0	110	318	20.43	0			0	1	0	6	0	0					92	72	78		1	1		1	2	0	0	0	0	2	0.2	0		0	0
1	965				0	10	1	179	90	28.089	2.09	69	13	0	90	90	13.03	0			0	1	0	6	0	0					141	109	109		1	0	0	0		0	0	0	0	2	0.2	0	4	0	2.5
1	966				0	21	1	181	89	27.1664	2.1	93	12.7	0	140	215	36.31	0				2	0	6	0	0					125	71	94		1	0	2	0		0	0	0	0	2	0.4	0	4	0	0
1	967				0	10	1	174	81	26.7539	1.96	89	14.8	0	150	570	26.98	0				2	0	6	0	0					129	66	91		1	1	0	0	1	0	0	0	0	0	0.4	0	4	0	0
1	968				0	21	1	168	81	28.699	1.91	100	14.1	0	280	1741	122.66	0			0	1	1	6	0	0	130	74	90						1	2				0	0	0	0	2	0.4	0	4	0	0
1	969				0	9	1	172	72	24.3375	1.85	100	13.7	1	140	409	29.03	1				2	0	6	0	0	167	61	98		181	55	79		2	2	0	0		0	0	0	0	0	0	0	3	0	3
1	970				0	9	1	175	88	28.7347	2.04	100	15.7	0	90	139	18.26	0				2	0	6	0	0									1	0	1	1		0	0	0	0	2	0.2	0	4	0	0
1	971				0	9	1	176	107	34.5429	2.22	88	14.1	1	150	420	79.92	0			0	1	1	6	0	0					149	68	72		1	2				0	1	0	0	2	0.2	0	4	0	0
1	972				0	21	1	185	100	29.2184	2.24	91	12.1	0	70	108	22.15	0			0	1	0	6	0	0	115	61	80						1	2	0			0	0	0	0	2	0.2	0	3	2	0
1	973				0	9	1	178	98	30.9304	2.16	100	15	0	150	601	75.65	0			0	1	1	6	0	0					128	74	77		1	1	0	0	4	0	0	0	0	2	0.2	0	1	0	0
1	974				0	10	2	162	79	30.1021	1.84	30	13.8	0	160	456	29.21	0			0	1	1	5	0	0	143	64	93						1	2	1	0		0	0	0	0	2	0.4	0	4	0	2.5
1	975				0	16	1	179	75	23.4075	1.93			0	125	252	29.5	0			0	1	0	6	0	0									1	0	0	0		0	0	0	0	2	0.2	0	3	0	0
1	976				0	16	1	181	107	32.6608	2.27	100	14	4	210	588	42.95	0			0	1	0	6	0	0					157	77	98		1	0	1	0		0	0	0	0	2	0.2	0	3	0	0
1	977				0	21	2							0	230	506	51.23	0			0	1	1	6	0	0	116	59	90		78	45	60		1	0	0	0		0	0	0	0	2	0.4	0		0	0
1	978				0	9	1	178	76	23.9869	1.94		15.8	0	90	209	16.5	1				2	0	6	0	0					88	56	66		1	0				0	0	0	0	2	0.2	0		0	0
1	979				0	9	1	182	75	22.6422	1.96	64	12.7	0	120	708	36.73	0			0	1	1	6	0	0	136	91	107						1	2	0	0		0	0	0	0	2	0.4	0	3	0	2
1	980				0	9	2	162	66	25.1486	1.7	100	12.8	0	110	178	10.33	0				2	0	5	0	0					113	21	60		1	0	0	0		0	0	0	0	3	0.2	0		0	0
1	981				0	9	1	175	80	26.1224	1.96	93	14.1	0	80	149	17.84	0			0	1	0	6	0	0					119	62	58		1	1	0	0	1	0	0	0	0	2	0.2	0	4	0	0
1	982				0	14	1	185	110	32.1402	2.33	94	14.9	0	150	925	119.98	0			0	1	0	6	0	0					96	20	67		1	1	2	0	1	0	0	0	0	2	0.2	0	4	0	0
1	983				0	12	1	171				85	11.6	0	330	1545	119.55	0			0	1	1	6	0	0									1	2	0	0		0	0	1	0	2	0.3	0	1	0	2.5
1	984				0	9	2	170	62	21.4533	1.72		14.4	0	110	362	15.4	0			0	1	0	5	0	0					116	10	69		1	0	0	0		0	0	0	0	2	0.2	0	4	0	0
1	985				0	9	2	161	54	20.8325	1.56	97	12	0	80	143	8	0			0	1	0	5	0	0					108	54	54		1	1	1	0	2	0	0	0	0	2	0.2	0	2	0	0
1	986				0	9	2	163	73	27.4756	1.79	100	11.4	0	80	363	21.24	0			0	1	1	5	0	0	103	59	79						1	2	0	0		0	0	0	0	5	0.5	0		0	0
1	987				0	12	1	174	89	29.3962	2.04	76	11.7	0	180	1200	60.25	0			0	1	0	6	0	0	107	63	80		132	75	101		1	1	1	0	1	0	0	0	0	2	0.2	0	3	0	3
1	988				0	9	1	180	85	26.2346	2.05	91	12.5	0	90	162	17.32	0					0	6	0	0					103	62	83		1	1	0	1	1	0	0	0	0	2	0.2	0		0	0
1	989				0	21	2	188	125	35.3667	2.49	94	12.1	0	110	201	46.82	0				2	0	6	0	0									1	0	1	0		0	0	0	0	2	0.2	0	2	0	0
1	990				0	16	2	164	67	24.9108	1.73	67	16.4	0	100	192	17.76	0			0	1	0	6	0	0					101	61	78		1	0	0	0		0	0	0	0	2.5	0.2	0		0	0
1	991				0	12	1	160						0	300	2034	75.96	0			0	1	1	5	0	0	53	37	41						1	2				0	0	0	0	2	0.4	0		0	0
1	992				0	9	2	167	91	32.6294	2	100	14.5	0	80	225	25.99	0			0	1	0	6	0	0					168	67	86		1	0	0	0		0	0	0	0	0	0.2	0	1	0	0
1	993				0	14	2	178	120	37.874	2.35	93	14.3	0	90	233	20.91	0			0	1	0	6	0	0					117	41	82		1	0	0	0		0	0	0	0	2	0.2	0		0	0
1	994				0	9	1	164	89	33.0904	1.95	100	15.1	0	200	894	59.03	0			0	1	1	6	0	0					107	29	64		1	0	1	0		0	0	0	0	2	0.8	0	1	3.5	0
1	995				0	16	2	158	81	32.4467	1.83	88	13.6	0	100	384	29.4	0			0	1	0	6	0	0					192	80	126		1	2	1	0		0	0	0	0	0	0.2	0	4	0	2
1	996				0	16	1	176	72	23.2438	1.88	99	14.5	0	90	246	22.7	0					0	6	0	0	133	102	115						1	0	0	0		0	0	0	0	2	0.2	0	3	0	0
1	997				0	14	1	163	74	27.852	1.8	100	12.6	0	100	426	23.33	0			0	1	0	6	0	0					134	71	98		1	0	0	0		0	0	0	0	2	0.2	0	4	0	0
1	998				0	14	2	190				100	11.3	0	80	306	17.15	0			0	1	0	5	0	0					165	92	125		1	1	0	0	1	1	0	0	0	2	0.2	0	1	2.5	2.5
1	999				0	12	1	180	75	23.1481	1.94	85	12.7	0	120	432	20.43	0			0	1	0	6	0	0	153	84	98						1	0	0	1		0	0	0	0	2	0.4	0	4	0	0
1	1000				0	12	2	160	74	28.9062	1.77	70	12.5	0	110	225	27.89	0				2	0	6	0	0					98	38	74		1	0	1	0		0	0	0	0	2	0.2	0	4	0	0
1	1001				0	9	1	182	88	26.5668	2.1	79	16.9	0	100	142	25.46	0				2	0	6	0	0					86	66	72		1	1	0	1	1	0	0	0	0	2	0.2	0	4	0	2.5
1	1002				0	9	1	163	83	31.2394	1.89	100	12.1	0	250	1393	119.57	0			0	1	1	6	0	0					141	36	63		1	0	1	0		0	0	0	0	2	0.4	0		0	0
1	1003				0	12	2	174	62	20.4783	1.75	99	15.5	0	190	582	30.01	0			0	1	1	5	0	0					135	79	103		1	0	0	0		0	0	0	0	2	0.2	0	1	0	3
1	1004				0	12	2	171	81	27.7008	1.93	100	14.4	0	100	180	12.57	0			0	1	0	5	0	0					139	73	100		1	0	0	0		0	0	0	0	2	0.2	0	1	2.5	2.5
1	1005				0	21	1	167	74	26.5338	1.83	70	12.6	1	320	872	104.71	0			0	1	1	5	7	0									2	2				0	1	0	0	2	0.3	0	1	2.5	2
1	1006				0	14	1	182	84	25.3593	2.05	91	15.9	0	200	996	49.6	0				2	1	6	0	0	125	88	17		131	104	108		1	2	0	1		0	0	0	0	2	0.4	0.5	4	0	0
1	1007				0	9	1	174	121	39.9656	2.32	71	14.5	0	140	792	93.71	0				2	0	6	0	0					98	15	55		1	1	0	0	2	0	0	0	0	2	0.2	0	4	0	0
1	1008				0	12	1	170	69	23.8754	1.8	26	15.4	0	90	242	19.9	0			0	1	0	6	0	0					115	76	85		1	1	1	0	1	0	0	0	0	2	0.2	0	4	0	0
1	1009				0	12	2	168	90	31.8878	2	96	10.7	0	180	870	36.06	0			0	1	1	5	0	0	163	67	104		165	72	109		1	2	0	0		0	0	0	0	2	0.2	0		0	0
1	1010				0	9	1	173	73	24.3911	1.87	77	10.9	0	190	568	54.88	0			0	1	1	6	0	0					111	28	65		1	1	0	0	1	0	0	0	0	1	0.2	0	4	0	0
1	1011				0	9	1	183	78	23.2912	2	95	10.8	0	80	492	25.62	0				2	0	6	0	0	167	78	114						1	1	0	1	3	0	0	0	0	2	0.2	0	4	0	0
1	1012				0	12	1	183	94	28.0689	2.16	79	12.8	0	160	523	31.59	0			0	1	0	6	0	0					177	84	122		1	1	0	0	3	6	0	0	0	2	0.2	0	3	0	0
1	1013				0	14	2	165	84	30.854	1.91	54	13.6	0	120	324	14.83	0			0	1	0	5	0	0	120	77	89		134	88	108		1	0	0	0		2	0	0	0	4	0.2	0	2	0	0
1	1014				0	14	1	183	80	23.8884	2.02	98	14	0	80	522	30.06	0				2	0	6	0	0					137	77	105		1	1	0	0	1	0	0	0	0	1	0.2	0	1	0	2.5
1	1015				0	12	1	186	88	25.4365	2.13	100	13.9	0	420	1518	70.01	0			0	1	1	6	0	0	127	83	104						1	2	0	0		0	0	0	0	0	0.5	0	1	0	2.5
1	1016				0	10	1							0	335	1008	71.37	0			0	1	1	6	0	0	127	10	56						1	0	2	0		0	0	0	0	0	0.4	0		0	0
1	1017				0	10	1	183	85	25.3815	2.07	39	7.9	0	350	1623	172.23	0			0	1	1	6	0	0	81	68	74						1	2	0	0		0	0	0	0	1	0.2	0	2	0	0
1	1018				0	12	2	178	92	29.0367	2.1	100	14.9	0	220	1188	44.66	0			0	1	1	6	0	0					142	67	98		1	0	0	0		0	0	0	0	2	0.6	0	2	0	0
1	1019				0	9	1	160	68	26.5625	1.71	78	12.2	0	120	910	95.3	0			0	1	1	6	0	0					167	83	117		1	1	0	2	2	0	0	0	0	2	0.6	0	3	0	2.5
1	1020				0	12	1	170	70	24.2215	1.81	94	10.2	0	250	954	54.76	0			0	1	1	6	0	0					113	73	75		1	1	1	1	1	0	0	0	0	2	0.35	0	4	0	3
1	1021				0	9	1	174	75	24.7721	1.9	87	15.8	0	130	987	79.86	1			0	1	1	6	0	1					161	69	103		1	1	0	0	3	0	0	0	0	2	0.2	0	4	0	0
1	1022				0	10	1	183	107	31.9508	2.29	41	13.9	0		198	18.25	0			0	1	0	6	0	0					170	94	119		1	0	0	0		0	0	0	0	2	0.4	0	4	0	0
1	1023				0	10	1	176	73	23.5666	1.89	93	13.9	0	240	1140	55.46	0			0	1	1	6	0	0					131	59	80		1	2	0	0		0	0	0	0	2	0.4	0	1	0	0
1	1024				0	21	1	168	67	23.7387	1.76	100	11.4	0	250	1860	113.7	0			0	1	1	5	0	0	73	46	58						1	2	0	0		0	0	0	0	2	0.2	0	2	0	0
1	1025				0	10	1	183				48	9.2	0	100	246	23.49	0			0	1	0	6	0	0					147	72	101		1	0	0	0		0	0	0	0	2	0.2	0	3	0	0
1	1026				0	14	1	180	85	26.2346	2.05	96	13.5	4	190	714	37.93	0			0	1	1	6	0	0					121	70	94		1	0	1	0		0	0	0	0	2	0.4	0	4	0	2
1	1027				0	9	1	176	73	23.5666	1.89	93	13.9	0	180	562	30.91	1			0	1	1	6	0	0	111	67	87						1	2				0	0	0	0	2	0.4	0	4	0	0
1	1028				0	12	2	160	72	28.125	1.75	100	14.9	0	160	582	21.86	0			0	1	1	5	0	0	122	63	85						1	2				0	0	0	0	2	0.4	0		1	2
1	1029				0	21	1					97	14.2	0	80	154	38.6	0			0	1	0	6	0	0					166	76	98		1	1	0	0	1	0	0	0	0	2	0.2	0	4	0	0
1	1030				0	9	1	179	93	29.0253	2.12	97	16.2	0	110	202	27.37	0				2	0	6	0	0									1	0	0	0		4	0	0	0	2	0.2	0	4	0	0
1	1031				0	12	1	163	72	27.0993	1.78	90	13.3	0	250	1584	55.45	0			0	1	1	6	0	0	108	71	88						1	2	0	0		0	0	0	0	2	0.55	0		0	0
1	1032				0	9	2	158	80	32.0461	1.82	85	12.9	0	120	555	40.82	0			0	1	1	5	0	0					111	66	45		1	1	1	1	3	1	0	0	0	2	0.5	0	1	0	0
1	1033				0	12	1	174	82	27.0842	1.97	99	14.7	0	210	593	56.13	0			0	1	1	6	0	0	125	77	99						1	0	1	0		0	0	0	0	2	0.4	0	1	3	0
1	1034				0	16	1	194	85	22.5848	2.16	100	14.8	0	100	354	30.5	0			0	1	0	6	0	0					86	57	69		1	2	1	0		0	0	0	0	2	0.2	0	4	0	0
1	1035				0	16	1	180	80	24.6914	2		13.6	4	200	453	35.76	0			0	1	0	6	0	0	147	87	111		130	74	94		1	2	0	0		0	0	0	0	2	0.2	0	2	0	0
1	1036				0	9	2	160	70	27.3437	1.73	34	10.4	0	50	190	1.99	1			0	1	1	6	0	1	96	54	70						1	2				0	0	0	0	2	0.2	0	4	0	0
1	1037				0	12	1					37	12.7	0	125	431	25.71	1				1	1	5	0	0									1	2	0	0		0	0	0	0	2	0.2	0	4	0	0
1	1038				0	12	1		80					0	235	865	54.16	0			0	1	1	6	0	0	90	61	75		103	65	81		1	2	0	0		0	0	0	0	1	0.2	0	4	0	0
1	1039				0	12	2	155	47	19.563	1.43	68	10.6	0	230	1566	30.66	1			0	1	1	5	0	1	201	88	137						1	2	0			0	0	0	0	2	0.5	0	3	0	2.5
1	1040				0	9	1	186	92	26.5927	2.17	30	12.1	0	130	667	43.1	1			0	1	1	6	0	0	119	77	95						1	2				0	0	0	0	2	0.2	0	1	0	0
1	1041				0	12	1	176	85	27.4406	2.02	100	15.4	0	100	276	17.08	0				2	0	6	0	0	129	79	101						1	0	1	0		0	0	0	0	2	0.2	0	4	0	0
1	1042				0	12	2	150	120	53.3333	2.08	81	10.9	0	200	786	195.6	0			0	1	1	5	0	0					190	83	122		1	0	0	0		0	0	0	0	2	0.4	0		0	3
1	1043				0	12	1	174	74	24.4418	1.88	34	14.9	1	90	228	11.82	0			0	1	0	6	0	0					135	75	93		1	2				0	1	0	0	2	0.2	0	4	0	0
1	1044				0	16	2	155	74	30.8012	1.73	100	13.1	1	250	1626	55.7	0			0	1	1	5	0	0					128	64	93		1	1			2	0	1	0	0	2	0.2	0		0	2.5
1	1045				0	9	1	178	80	25.2493	1.98	99	15.2	0	70	128	12	0			0	1	0	6	0	0					122	54	70		1	0	0	0		0	0	0	0	2	0.2	0	4	0	0
1	1046				0	9	1	176	86	27.7634	2.03	59	12.9	4	90	293	38.5	0			0	1	0	6	0	0					93	53	70		1	2	0	0		0	0	0	0	1	0.2	0	4	0	0
1	1047				0	9	1	183	100	29.8606	2.22		14.6	0	250	1073	160.94	0			0	1	1	6	0	0									2	1	0	0	1	0	0	1	0	2	0.6	0	1	0	0
1	1048				0	15	1	170	105	36.3322	2.15	100	16.3	1	190	1596	77.27	0				2	0	6	0	0	196	89	131		153	85	115		2	1			3	4	1	1	0	2	0.2	0	3	0	0
1	1049				0	9	1	178	74	23.3556	1.92		14.9	0	100	178	20.24	0			0	1	0	6	0	0					101	59	81		1	2	1	0		0	0	0	0	0	0.2	0	3	0	0
1	1050				0	21	2	165	68	24.977	1.75	94	12.1	0	230	488	43.31	0			0	1	0	5	0	0					139	76	104		1	0	0	0		0	0	0	0	2	0.6	0	4	0	0
1	1051				0	9	1	182	93	28.0763	2.15	98	13.8	0	410	1096	107.8	0			0	1	1	6	0	0					116	69	89		1	2	0	0		0	0	0	0	0	0.4	0	4	0	0
1	1052				0	15	1	187	92	26.309	2.18	100	16.2	0	310	1542	43.4	0			0	1	0	6	0	0	183	82	106		132	76	99		1	0	0	0		0	0	0	0	2	0.2	0		0	0
1	1053				0	9	1	186	83	23.9912	2.08		10.1	4	120	291	22.9	0			0	1	0	6	0	0					140	96	114		1	0	0	0		0	0	0	0	3	0.2	0		0	0
1	1054				0	12	1	178	89	28.0899	2.07	86	13.5	0	90	218	18.6	0			0	1	0	6	0	0	107	74	91		108	73	91		1	0	0	2		0	0	0	0	2	0.2	0	4	0	0
1	1055				0	12	1	176	87	28.0863	2.04	100	16.2	0	240	1560	63.47	0			0	1	1	6	0	0									1	0	1	0		4	0	0	0	2	0.6	0		0	0
1	1056				0	15	2	159	57	22.5466	1.58	25		0	80	162	11	0					0	5	0	0	143	70	98		120	67	86		1	0	1	0		0	0	0	0	2	0.2	0		0	0
1	1057				0	12	1	174	85	28.075	2	100	13.4	0	440	2382	87.07	0			0	1	1	6	0	0									1	0	0	0		0	0	0	0	2	0.55	0	1	0	0
1	1058				0	16	1	179	126	39.3246	2.41	100	13.1	4	180	2346	125.07	0			0	1	0	6	0	0	167	73	106		161	89	116		1	1	0	0	3	0	0	0	0	2.5	0	0		0	0
1	1059				0	9	2	168	66	23.3844	1.75	94	13.2	0	120	150	14.3	0			0	1	0	5	0	0	138	74	64						1	1	0	0	1	0	0	0	0	2	0.2	0	4	0	0
1	1060				0	12	1	183	89	26.5759	2.11	100	15.2	0	60	558	16.3	0			0	1	0	6	0	0	185	99	135						1	1	0	0	1	4	0	0	0	2	0.2	0	4	0	0
1	1061				0	15	1	176	94	30.3461	2.1	99	13.9	0	120	306	42.5	0				2	0	6	0	0	175	84	121		151	76	104		2	2	0	0		0	0	0	0	2	0.4	0	4	0	0
1	1062				0	12	1	182	90	27.1706	2.12	87	13.1	0	170	630	76.7	0			0	1	1	6	0	0					146	72	103		1	0	0	1		0	0	0	0	2	0.4	0	4	0	0
1	1063				0	9	1	188	89	25.1811	2.16	100	14.5	0	110	341	34.44	0				1	1	6	0	0					135	65	92		1	2				0	0	0	0	0	0.4	0		0	0
1	1064				0	9	1	182	92	27.7744	2.14	100	16	0	80	105	18.39	0			0	1	0	6	0	0					104	69	85		1	0	0	0		0	0	0	0	2	0.2	0	4	0	0
1	1065				0	12	2	172	65	21.9713	1.77	96	14.1	0	90	240	14.19	0			0	1	0	6	0	0					135	65	93		1	0	0	0		0	0	0	0	2	0.2	0	4	0	0
1	1066				0	12	1	175	86	28.0816	2.02	81	16	0	200	1218	42	0			0	1	1	8	0	0	133	86	108						1	2				0	0	0	0	2	0.4	0	3	0	0
1	1067				0	12	1	172	77	26.0276	1.9			0	310	1570	75.19	0			0	1	1	5	0	0									1	0	1	1		0	0	0	0	2	0.2	0	2	0	0
1	1068				0	14	1	188	105	29.708	2.31	100	17.4	0	120	396	48.5	0				2	0	6	0	0					151	29	94		1	0	2	0		0	0	0	0	2	0.2	0	4	0	0
1	1069				0	9	1	176	103	33.2515	2.19	28	11.5	0	80	302	56.17	0			0	1	1	6	0	0	108	76	91						1	2	0	0		0	0	0	0	2	0.4	0	4	0	0
1	1070				0	15	2	173	87	29.0688	2.01	100	15.6	0	85	155	23.2	0			0	1	0	5	0	0	146	78	113		123	73	90		2	1		0	2	0	0	0	0	2	0.2	0	2	0	0
1	1071				0	15	2	145	55	26.1593	1.46	100	13.7	1	400	1169	45	0			0	1	1	5	6	0	177	64	110		167	60	101		1	0				0	1	0	0	2	0.2	0	3	0	0
1	1072				0	12	1	180				90	17	0	80	394	20.3	0			0	1	1	5	0	0	138	86	108						1	2				0	0	0	0	2	0.4	0	4	0	0
1	1073				0	14	2	164	72	26.7698	1.78	92	11.7	0	50	276	17.4	0				1	0	5	0	0	118	64	85						1	1	0	1	1	0	0	0	0	2	0.2	0		0	0
1	1074				0	21	1	174	90	29.7265	2.05	100	13.2	0	60	432	61.66	0			0	1	0	6	0	0	145	77	108						1	1	0	0	1	0	0	0	0	2	0.2	0	4	0	0
1	1075				0	21	1	167	75	26.8923	1.84			0	190	988	76.37	0			0	1	0	6	0	0	153	68	102		110	37	62		1	0	2	0		4	0	0	0	2	0.2	0	3	0	0
1	1076				0	12	1	180	94	29.0123	2.14	100	16.3	0	150	377	39.25	0				2	0	6	0	0					122	81	99		1	1	0	0	1	0	0	0	0	2	0.4	0	2	0	2.5
1	1077				0	12	1	186	158	45.67	2.73	62	15.2	0	540	2600	439.64	0			0	1	1		0	0									1	1	0	1	4	0	0	0	0	2	0.4	0	4	0	0
1	1078				0	21	1	184	95	28.06	2.18	29	14.7	0	150	993	80.34	0				2	0	6	0	0	117	63	87						1	1	0	1	2	4	0	0	0	2	0.2	1	4	0	0
1	1079				0	12	1	174	85	28.075	2	100	13.6	0	60	157	21.57	0			0	1	0		0	0									1	0	0			0	0	0	0	2	0.2	0	3	0	0
1	1080				0	15	1	192	90	24.4141	2.2			0	190	546	84.42	0			0	1	1	6	0	0	193	95	124		148	97	118		2	2	0	0		0	0	0	0	2	0.2	0	1	0	0
1	1081				0	15	1							0	300	683	54.45	0			0	1	1	6	0	0	116	75	95		92	65	77		1	2	0			0	0	0	0	0	0	0	4	0	0
1	1082				0	9	1	173	95	31.7418	2.09	87	15.6	0	100	354	36.9	0			0	1	0	6	0	0					137	64	94		1	1	0	0	3	0	0	1	0	2	0.2	0	4	0	0
1	1083				0	15	2	175	81	26.449	1.97	100	16.2	0	150	342	56.31	0			0	1	1	5	0	0	148	59	87		122	62	83		2	0	0	0		0	0	0	0	2	0.2	0	1	2	3
1	1084				0	9	1	162	83	31.6263	1.88	100		0	130	306	39.7	0			0	1	1	6	0	0					128	68	76		1	1	1	1	1	0	0	0	0	2	0.2	0		0	0
1	1085				0	15	2	176	91	29.3776	2.07	30	13.2	0	110	276	45.38	0				2	0	5	0	0	132	87	105						2	0	2	0		0	0	0	0	2	0.2	0		0	0
1	1086				0	21	1	183	74	22.0968	1.95	64	16.9	0	460	2818	137.66	0			0	1	1	5	0	0					150	79	106		1	0	2	0		0	0	0	0	2	0.6	0	1	0	0
1	1087				0	14	1	160	71	27.7344	1.74	100	14.9	0	60	132	14.14	0			0	1	0	6	0	0					185	90	124		1	0	2	0		1	0	0	0	1	0.2	0		0	0
1	1088				0	9	1	186	100	28.9051	2.25	100	14.3	0	100	580	58.34	0			0	1	1	6	0	0					118	57	78		1	1	0	1	1	0	0	0	0	1	0.2	0	4	0	0
1	1089				0	15	2							0	190	522	54.72	0			0	1	1	6	0	0	172	101	135		107	65	83		2	2	0	0		0	0	0	0	2	0.3	0	1	0	0
1	1090				0	18	1	174	80	26.4236	1.95	100	14.3	0	80	446	45.1	0				1	0	6	0	0	86	54	67						1	0	0	0		0	0	0	0	2	0.2	0		0	0
1	1091				0	10	1	178	90	28.4055	2.08	98	15	0	130	570	34.96	0			0	1	0	6	0	0					126	68	92		1	1	0	0	3	0	0	0	0	2	0.2	0	1	0	2.5
1	1092				0	18	1	176	96	30.9917	2.12	96	13.3	0	330	1832	203.2	0			0	1	1	6	0	0	158	74	108		173	75	114		1	1	0	0	1	2	0	0	0	2	0.4	0		0	0
1	1093				0	14	2	174	118	38.9748	2.3	80	12.4	0	90	209	69.2	0			0	1	0	5	0	0					129	83	100		1	1	0	0	1	0	0	0	0	2	0.2	0	2	0	0
1	1094				0	12	2	174	72	23.7812	1.86	100	14.3	0	150	901	111.81	0				1	0	5	0	0					164	95	121		1	1	0	0	3	0	0	0	0	2	0.2	0		0	0
1	1095				0	12	1	187	130	37.1758	2.52	28	13.2	0	100	446	90.36	0			0	1	0	6	0	0					119	77	96		1	1	0	1	1	0	0	0	0	2	0.2	0	4	0	0
1	1096				0	10	1	186	170	49.1386	2.82	98	16.1	0	240	618	37.28	0			0	1	1	5	0	0					133	76	98		1	0	0	0		0	0	0	0	2	0.4	0	2	0	0
1	1097				0	12	1	174	70	23.1206	1.84	21	14	0	110	308	21.45	0				2	0	6	0	0	123	80	103						1	0	2	0		0	0	0	0	2	0.2	0	4	0	0
1	1098				0	12	1	176	80	25.8264	1.96	78	8	0	290	1735	156.27	0			0	1	1	6	0	0	182	68	111						1	0	2	1		0	0	0	0	2	0.6	0	4	0	0
1	1099				0	9	2	165	67	24.6097	1.74	100	14.4	4	140	258	13.5	0			0	1	0	5	0	0					119	62	74		1	0	2	1		0	0	0	0	2	0.2	0	4	0	2.5
1	1100				0	9	1	172	93	31.4359	2.06	91	14.6	0	150	689	92.8	0			0	1	0	6	0	0					79	54	49		1	0	1	0		0	0	0	0	2	0.2	0	1	2	0
1	1101				0	10	1	170	60	20.7612	1.69	46	13.4	0	80	264	17.3	0			0	1	0	6	0	0	161	70	112						1	0	1	0		0	0	0	0	2	0.2	0	1	0	0
1	1102				0	12	1	174	100	33.0295	2.14	70	12.8	4	140	1074	69.92	0				1	0	6	0	0	152	77	106						1	1	0	2	1	0	0	0	0	2	0.2	0		0	0
1	1103				0	17	1	199	124	31.3123	2.59	100	13.5	0	100	246	49.8	0				1	0	6	0	0	93	30	70		90	62	75		1	0	1	0		0	0	0	0	2	0.2	0		0	0
1	1104				0	12	1	172	87	29.4078	2	92	14.7	0	190	660	63	0			0	1	0		0	0									1	0	0	0		0	0	0	0	2	0.2	0	3	0	0
1	1105				0	15	1	184	71	20.9712	1.93	80	10.5	4	90	570	51.7	0			0	1	0	6	0	0	139	59	87		103	59	79		2	0	3	1		0	0	0	0	2	0	0	4	0	0
1	1106				0	12	2	171	75	25.6489	1.87	34	15.5	0	170	864	33.41	0			0	1	1	6	0	0	156	99	122						1	2	0	0		4	0	0	0	2	0.6	0	4	0	2
1	1107				0	9	2	168	90	31.8878	2	44	14.5	0	180	422	73.05	0			0	1	1	5	0	0									1	0	1	0		0	0	0	0	2	0.4	0		0	0
1	1108				0	21	1	174	87	28.7356	2.02			0	200	1026	51.76	0			0	1	1	6	0	0	136	93	109		116	85	95		1	2	0	0		0	0	0	0	2	0.2	0	1	0	2
1	1109				0	12	1	176	83	26.7949	2	90	14.9	0	300	1289	120.31	0			0	1	1	6	0	0									1	0	0	0		0	0	0	0	2	0.6	0		0	0
1	1110				0	12	1	167	68	24.3824	1.76	90		0	90	216	15.55	0			0	1	0	5	0	0	106	60	80						1	0	0	1		0	0	0	0	2	0.2	0	4	0	0
1	1111				0	12	1					97	14.9	0	300	1214	90.19	0				1	1	6	0	0					158	74	107		1	0	2	1		0	0	0	0	2	0.3	0		0	0
1	1112				0	10	1	175	80	26.1224	1.96	100	14.4	0	110	177	33.91	0				1	0	6	0	0					116	68	87		1	1	3	0	1	0	0	0	0	2	0.2	0		0	0
1	1113				0	10	1	175	120	39.1837	2.32			0	190	1146	178.43	0			0	1	1	6	0	0	167	87	122		186	93	112		1	0	1	0		0	0	0	0	2	0.2	0	1	0	0
1	1114				0	10	2							0	180	512	51.48	0			0	1	1	6	0	0					119	65	91		1	0	0	0		0	0	0	0	2	0.1	0	2	0	0
1	1115				0	9	2	170	110	38.0623	2.19	29	12.1	0	220	556	139.76	0			0	1	1	5	0	0					164	97	124		1	1	0	0	1	0	0	0	0	2	0.2	0	1	2	2.5
1	1116				0	9	1	170	76	26.2976	1.87	86	16.7	0	90	158	23.03	0			0	1	0	6	0	0					83	52	44		1	1	0	0	1	0	0	0	0	0	0.2	0	4	0	0
1	1117				0	15	1	177	85	27.1314	2.02	77	15.6	0	130	420	30.8	0				2	0	6	0	0	164	81	116		135	79	93		1	1	0	0	1	0	0	0	0	2	0.2	0		0	0
1	1118				0	21	1	170	73	25.2595	1.84	81	14.6	0	410	2274	124.66	0			0	1	1	6	0	0	130	92	110						1	2		1		0	0	0	0	2	0.2	0		0	0
1	1119				0	9	2	183	78	23.2912	2	87	14.2	0	90	258	15.5	0			0	1	0	5	0	0					178	99	91		1	1	0	0	1	0	0	0	0	2	0.2	0	4	0	2.5
1	1120				0	9	1	185	89	26.0044	2.13	97	15.5	0	100	93	18	0			0	1	0	6	0	0					125	69	59		1	0	2	1		0	0	0	0	2	0.2	0		0	0
1	1121				0	9	1	164	74	27.5134	1.81		13.3	0	160	204	39.3	0				2	0	6	0	0					142	82	76		1	0	4	0		0	0	0	0	2	0.2	0	2	4	0
1	1122				0	15	1	184	75	22.1526	1.97	48	13	0	80	222	26.48	0			0	1	0	6	0	0					112	49	70		2	0	2	0		0	0	0	0	0	0	0	4	0	0
1	1123				0	21	2	168	65	23.03	1.74	75	11	0	170	2109	37.23	0					1	5	0	0	174	78	114						1	2		0		4	0	0	0	2	0.2	0		0	0
1	1124				0	12	1	187	84	24.0213	2.1	100		0	70	600	26.4	0			0	1	0	6	0	0					86	57	72		1	1	0	0	2	0	0	0	0	2	0.2	0	1	0	0
1	1125				0	12	1	175	81	26.449	1.97	100	15.7	0	190	1463	66.55	0			0	1	1	6	0	0					128	80	99		1	0	1	0		0	0	0	0	2	0.2	0	1	0	0
1	1126				0	9	1	175	74	24.1633	1.89	100	14.4	0	110	73	12.5	0				2	0	6	0	0					147	68	77		1	0	3	0		0	0	0	0	2	0.2	0	4	0	0
1	1127				0	12	1	172	80	27.0416	1.93	25	14.2	0	80	157	23.51	0			0	1	0	5	0	0					132	69	93		1	0	1	1		0	0	0	0	2	0.2	0		0	2
1	1128				0	10	1	183	86	25.6801	2.08	100	11.9	0	320	1638	169.75	0			0	1	1	6	0	0	160	83	121						1	2	0	0		0	0	1	0	2	0.4	0.5		0	0
1	1129				0	21	2	163	97	36.5087	2.02	94	14.3	0	290	1419	162.25	1			0	1	1	6	0	1	146	76	105						1	2	0			0	0	0	0	4	0.6	0		0	0
1	1130				0	12	1	183	86	25.6801	2.08			0	180	1506	42.6	1			0	1	1	5	0	0	119	72	93						1	2				4	0	0	0	2	0.2	0		0	0
1	1131				0	9	1	190	90	24.9307	2.18			0	70	312	25.31	0			0	1	0	6	0	0					140	70	97		1	1	0	0	3	0	0	0	0	2	0.2	0	2	0	0
1	1132				0	17	2	158	59	23.634	1.6	100	14.1	0	90	215	10.4	0			0	1	0	5	0	0					127	67	96		1	0	0	0		0	0	0	0	2	0.2	0	1	0	0
1	1133				0	15	2							0	380	1449	63.3	0			0	1	1	6	0	0	96	63	76		98	64	76		1	0	0	0		4	0	0	0	0.1	0.4	0		0	0
1	1134				0	9	1	170	61	21.1073	1.71	96	15.5	0	90	73	8.7	0				2	0	6	0	0					104	63	53		1	0	0	0		0	0	0	0	2	0.2	0	2	0	1
1	1135				0	10	1					86	13.9	0	110	325	17.9	0			0	1	1	6	0	0	99	59	78						1	2	0	0		0	0	0	0	2	0.2	0		0	0
1	1136				0	12	1	176	80	25.8264	1.96	100	13.2	0	190	728	30.44	0			0	1	1	5	0	0					122	56	77		1	1	0	0	1	0	0	0	0	2	0.6	0		0	0
1	1137				0	17	1	170	65	22.4913	1.75	70	10.9	0	140	240	20.14	0			0	1	0	6	0	0					143	17	73		1	0	0	0		0	0	0	0	1	0.2	0	1	0	2.5
1	1138				0	10	2	180	62	19.1358	1.79	100	12.4	1	80	123	9.21	0			0	1	0	5	0	0					129	66	69		1	0				0	1	0	0	0	0	0	4	0	0
1	1139				0	12	2	164	87	32.3468	1.93	100	16	0	160	800	37.97	0			0	1	1	6	0	0	113	73	92						1	0	1	0		0	0	0	0	2	0.6	0		0	0
1	1140				0	12	1	176	68	21.9525	1.83	89	16.3	0	140	190	18.79	0				2	0	5	0	0					120	59	83		1	1	0	0	2	0	0	0	0	2	0.2	0	4	0	0
1	1141				0	9	1	183	91	27.1731	2.13	100	15.1	0	110	330	44.06	0			0	1	1	6	0	0	127	87	105						1	0	1	0		0	0	0	0	2	0.3	0	1	0	2.5
1	1142				0	12	2	168	74	26.2188	1.84		14	0	140	462	24.57	0			0	1	0	5	0	0					114	75	93		1	2	2	0		0	0	0	0	2	0.2	0	1	0	2
1	1143				0	9	2	168	90	31.8878	2	100	9.7	1	60	607	42.4	0				1	1	6	0	0									1	2				0	1	0	0	0	0	0		0	0
1	1144				0	12	1	182	130	39.2465	2.47	98	14	0	170	205	51.82	0			0	1	0	6	0	0					152	79	107		1	0	0	0		0	0	0	0	2	0.2	0	3	0	3
1	1145				0	12	1	180	85	26.2346	2.05			0	200	608	47.94	0			0	1	1	6	0	0	107	81	93		102	69	84		1	2	0	0		0	0	0	0	2	0.3	0	1	0	0
1	1146				0	12	2	169	80	28.0102	1.91	100	11.2	0	80	161	16.42	0			0	1	0	5	0	0					135	74	99		1	0	0	0		0	0	0	0	2	0.2	0		0	0
1	1147				0	15	2	145	52	24.7325	1.42	100	13.8	0	50	528	21.91	0				1	0	5	0	0	96	61	78		80	50	58		1	1	0	0	1	1	0	0	0	2	0.2	0		0	0
1	1148				0	12	1	187	102	29.1687	2.28	100	13.7	0	170	1285	126.06	0			0	1	1	6	0	0					119	29	90		1	1	0	0	1	0	0	0	0	2	1	0		0	0
1	1150				0	12	1	175	102	33.3061	2.17	100	13.2	0	440	2089	242.43	0			0	1	1	6	0	0					146	74	99		1	0	0	1		0	0	0	0	2	0.2	0		0	2
1	1151				0	12	1	182	101	30.4915	2.22	69	12.6	0	130	269	57.8	0			0	1	0	6	0	0					118	59	72		1	1	0	0	1	1	0	0	0	2	0.2	0	4	0	0
1	1152				0	12	2	153	56	23.9224	1.52	31	12.1	1	90	151	12.2	1			0	1	0	5	0	0	120	45	71						1	2				0	1	0	0	0	0	0	2	0	0
1	1153				0	18	1	181	87	26.556	2.08	97	14.8	0	90	524	34.02	0				2	0	6	0	0					115	61	83		1	0	0	0		0	0	0	0	1	0.2	0	4	0	0
1	1154				0	16	2	164	64	23.7954	1.7	100	14.3	0	80	636	31.28	0			0	1	0	6	0	0	156	72	106						1	1	0	0	1	0	0	0	0	1	0.2	0		0	0
1	1155				0	9	2	156	54	22.1893	1.52	100	12.9	0	130	567	25.5	0				2	0	6	0	0					82	49	64		1	1	0	2	3	4	0	0	0	2	0.2	0		0	0
1	1156				0	15	2	174	80	26.4236	1.95	97	15.1	0	80	248	26.6	0				1	0	5	0	0	83	49	63		119	68	91		2	0	0	0		0	0	0	0	2	0.2	0		0	0
1	1157				0	15	1	176	75	24.2123				0	130	720	238.6	0			0	1	1	6	0	0	135	85	107		134	90	110		2	1	0	0	1	0	0	0	0	2	0.3	0	1	0	0
1	1158				0	9	1	180	82	25.3086	2.02	100	14.3	0	40	166	16.8	0				1	0	6	0	0	104	63	80						1	1	0	0	1	0	0	0	0	1	0.2	0		0	0
1	1159				0	15	1	180	87	26.8519	2.07	100	17	0	90	654	36.1	0			0	1	0	6	0	0	123	70	91		114	70	91		2	1	0	0	1	4	0	0	0	2	0.2	0	3	0	0
1	1160				0	12	1	185	120	35.0621	2.42	100	15.4	0	250	1150	145.97	0				2	1	6	0	0	122	81	100						1	1	1	1	2	0	0	0	0	2	0.2	0	4	0	0
1	1161				0	15	1	192	72	19.5312	2			0	130	396	45.86	0			0	1	1	6	0	0	137	78	106		122	77	97		2	0	0	0		0	0	0	0	2	0.4	0	1	0	0
1	1162				0	12	2	165	75	27.5482	1.82	84	14.9	0	270	1825	84	0			0	1	1	5	0	0									1	0	0	0		0	0	1	0	1	0.2	0	1	0	0
1	1163				0	15	1	190	86	23.8227	2.14	61	12.2	0	110	294	42.01	0				2	0	6	0	0	167	66	101		132	49	68		2	1	0	0	3	0	0	0	0	2	0.2	0		0	0
1	1164				0	9	2	165	94	34.5271	2.01	99	11	0	120	720	62	0			0	1	1	5	0	0	156	79	112						1	0	0	0		0	0	0	0	2	0.2	0		0	2.5
1	1165				0	16	2	177	75	23.9395	1.92		14.7	0	110	260	29.4	0			0	1	0	5	0	0					113	78	92		1	0	2	0		0	0	0	0	2	0.2	0	2	0	0
1	1166				0	16	2							0	200	580	34.33	0			0	1	1	6	0	0	115	75	95		152	98	124		1	2	0	0		0	0	0	0	2	0.2	0	1	0	0
1	1167				0	15	2					70	16.6	0	140	342	20.2	0			0	1	1	5	0	0	152	81	119		154	80	112		2	0	1	0		4	0	0	0	2	0.6	0	1	0	0
1	1168				0	12	2	173	60	20.0474	1.72	78		0	70	279	12.68	0			0	1	0	5	0	0					138	81	104		1	0	2	0		0	0	0	0	2	0.2	0	3	0	0
1	1169				0	9	1	173	90	30.0712	2.04	100	11.5	0	80	360	27.13	0			0	1	1	6	0	0	106	44	75						1	2	0			0	0	0	0	2	0.2	0		0	0
1	1170				0	12	2	168	73	25.8645	1.83	100	12	0	120	180	16.64	0				2	0	5	0	0					152	77	106		1	0	1	1		0	0	0	0	2	0.2	0	1	1.5	2.5
1	1171				0	9	1	185	90	26.2966	2.14	100	15.4	0	70	375	30.17	0			0	1	0	6	0	0					107	58	51		1	1	1	0	1	0	0	0	0	2	0.2	0	3	0	0
1	1172				0	12	1	167	68	24.3824	1.76	77	13.9	0	275	683	40.73	1			0	1	1	6	0	0					115	59	84		1	2	0	0		0	0	0	0	2	0.4	0	1	0	0
1	1173				0	9	2	165	67	24.6097	1.74	52	11.4	0	90	100	13.77	0			0	1	0	5	0	0	109	75	91						1	0	0	0		0	0	0	0	2	0.2	0		0	0
1	1174				0	12	2	168	65	23.03	1.74	100	14.7	0	80	265	14.33	0			0	1	0	5	0	0	114	57	80						1	0	0	0		0	0	0	0	2	0.1	0		0	0
1	1175				0	15	1	173	87	29.0688	2.01	100	12.4	0	110	426	60.06	0			0	1	0	5	0	0	157	71	97		119	61	70		2	1	0	0	1	0	0	0	0	2	0.2	0	4	0	0
1	1176				0	12	1	180	60	18.5185	1.77	93		0	250	1080	37.05	0			0	1	1	6	0	0	110	66	84		142	83	90		1	0	2	0		0	0	0	0	3.5	0.6	0	2	0	3.5
1	1177				0	12	1	179	119	37.1399	2.35	100	15.2	0	70	338	38.37	0				2	0	6	0	0	76	51	62						1	0	0	1		0	0	0	0	2	0.2	0	4	0	0
1	1178				0	10	1	180	100	30.8642	2.2	77	14.4	0	100	270	28.76	0			0	1	0	6	0	0	161	72	58		150	75	55		1	0	0	0		0	0	0	0	2	0.2	0	1	0	0
1	1179				0	12	2	168	69	24.4473	1.78		13.9	0	130	540	20.95	0			0	1	0	5	0	0	172	80	114						1	0	0	0		4	0	0	0	2	0.2	0	1	0	4
1	1180				0	9	1	182	80	24.1517	2.01		14.2	0	80	174	28.8	0			0	1	0	6	0	0					120	89	75		1	1	0	1	1	0	0	0	0	2	0.2	0		0	0
1	1181				0	9	1	176	125	40.3538	2.37	100	16.2	0	120	385	84.37	0			0	1	1	6	0	0					106	17	78		1	1	1	2	1	0	0	0	0	2	0.5	0		0	0
1	1182				0	10	1	167	70	25.0995	1.79	87		0	140	366	24.26	0			0	1	0	5	0	0					159	67	89		1	2	0	0		4	0	0	0	1	0.4	0		0	0
1	1183				0	9	1	169	70	24.5089	1.8	91	11	0	115	790	36.7	0			0	1	1	6	0	0	122	64	90						1	2				0	0	0	0	2	0.2	0		0	0
1	1184				0	9	1	180	80	24.6914	2	96	14.2	0	90	133	21.07	0			0	1	0	6	0	0					130	69	69		1	0	0	0		0	0	0	0	2	0.2	0	4	0	0
1	1185				0	9	1	183	80	23.8884	2.02	79	9.9	0	130	239	35.62	0			0	1	0	6	0	0					143	46	78		1	0	0	1		0	0	0	0	2	0.4	0	1	0	2.5
1	1186				0	9	1	168	71	25.1559	1.81		16	0	180	606	35.95	0			0	1	1	6	0	0					157	77	110		1	1	0	0	1	0	0	0	0	2	0.6	0		0	0
1	1187				0	10	1	172	78	26.3656	1.91	87	13.9	0	200	477	46.84	0			0	1	1	6	0	0					114	73	91		1	0	0	0		0	0	0	0	2	0.4	0	1	0	0
1	1188				0	10	2	166	76	27.5802	1.84			0	200	635	69.23	0			0	1	1	5	0	0					111	52	80		1	0	1	0		0	0	0	0	2	0.4	0	4	0	0
1	1189				0	12	2	172	86	29.0698	1.99	66	9.5	0	170	696	28.51	0			0	1	1	5	0	0	164	67	103						1	2				0	0	0	0	2	0.6	0		0	0
1	1190				0	9	1	176	94	30.3461	2.1	63	14.1	0	70	140	26.53	0			0	1	0	6	0	0					85	51	61		1	1	2	0	1	0	0	0	0	2	0.2	0	4	0	0
1	1191				0	12	1	180	81	25	2.01	43	15.2	0	270	1332	60.57	0				1	1	6	0	0	152	89	114		163	67	96		1	1	0	0	1	0	0	0	0	2	0.5	0		0	0
1	1192				0	15	1	167	72	25.8166	1.81		14.4	0	170	821	39.19	0			0	1	1	6	0	0	133	77	100		106	71	90		2	0	0	0		0	0	0	0	2	0.6	0	1	1.5	0
1	1193				0	12	1	182	113	34.1142	2.33	100	10.9	0	120	270	22.45	0			0	1	0	6	0	0									1	0	0	0		0	0	0	0	2	0.2	0		0	0
1	1194				0	18	1	176	87	28.0863	2.04	100	15	0	300	1362	88.34	0			0	1	1	6	0	0	144	81	103		70	54	62		1	0	3	0		0	0	0	0	2	0.8	1		0	0
1	1195				0	12	2	150	58	25.7778	1.53	100	13.2	1	610	4312	237.9	0			0	1	1	5	0	0	117	67	87						1	2				0	1	0	0	0	0.2	0		0	0
1	1196				0	16	1	183	111	33.1452	2.32			0	300	904	228.4	0			0	1	1	6	0	0					121	96	109		1	2	0	0		0	0	0	0	2	0.6	0	1	0	2.5
1	1197				0	16	1	186	90	26.0146	2.15			0	280	1402	160.3	0			0	1	1	6	0	0									1	1	0	0	1	0	0	0	0	2	0.2	0.5	1	0	0
1	1198				0	16	1	175	81	26.449	1.97	100	14.5	0	60	336	21.8	0				1	0	6	0	0	137	78	103						1	1	0	0	3	0	0	0	0	2	0.2	0		0	0
1	1199				0	9	1	173	69	23.0546	1.82	33	11.3	0	140	466	33.44	0			0	1	1	6	0	0					122	62	61		1	0	5	0		0	0	0	0	2	0.4	0		0	0
1	1200				0	9	1	179	82	25.5922	2.01	64	14.3	0	130	256	25.74	0			0	1	1	6	0	0					94	60	58		1	0	0	1		0	0	0	0	2	0.2	0	3	0	2.5
1	1201				0	9	1	188	94	26.5957	2.21	36	16.2	0	230	1000	117.4	0			0	1	1	6	0	0					173	105	103		1	0	1	0		0	0	0	0	2	0.6	0	3	0	0
1	1202				0	9	2					53	11.6	0	70	121	13.01	0			0	1	0	5	0	0	186	92	123		158	89	69		1	0	0	0		4	0	1	0	0	0.1	0		0	0
1	1203				0	9	1	172	79	26.7036	1.92			0	130	496	31.33	0				1	0	6	0	0	124	72	97						1	2	1	3		0	0	0	0	0	0	0		0	0
1	1204				0	12	1	184	80	23.6295	2.03		13.3	0	300	2097	82.4	1			0	1	1	6	0	0	133	74	94						1	0	2	0		0	0	0	0	0	0.1	0		0	0
1	1205				0	14	1	185	90	26.2966	2.14	100	14	0	350	1260	67	0			0	1	1	6	0	0					140	81	108		1	1	0	0	1	0	0	0	0	4	0.6	0		0	0
1	1206				0	16	1	184	88	25.9924	2.11	96	14	0	80	264	18.5	0			0	1	0	6	0	0					151	95	118		1	1	0	0	1	0	0	0	0	2	0.2	0		0	0
1	1207				0	9	2	168	71	25.1559	1.81	23	11.2	4	100	847	42.6	0			0	1	0	5	0	0					84	53	66		1	1	0	0	3	0	0	0	0	0	0	0		0	3
1	1208				0	12	1	172	88	29.7458	2.01	90	11.8	0	100	404	37.4	0			0	1	0	6	0	0	150	69	99		146	15	89		1	0	2	0		0	0	0	0	2	0.2	0		0	0
1	1209				0	12	1	183	111	33.1452	2.32	97	12.3	0	200	1031	148.33	0				1	1	6	0	0	151	95	119						1	2				0	0	0	0	2	0.4	0		0	0
1	1210				0	12	2	176	76	24.5351	1.92	20	13.1	0	120	324	19.48	0			0	1	0	5	0	0	125	70	93		131	73	95		1	1	0	0	1	0	0	0	0	2	0.4	0		0	0
1	1211				0	9	1	176	86	27.7634	2.03	94	11.9	0	150	369	26.28	1			0	1	1	6	0	0	149	88	116						1	2				0	0	0	0	0	0.2	0		0	0
1	1212				0	10	1	172	73	24.6755	1.86	100	15.2	0	140	282	20.89	0			0	1	0	6	0	0	119	80	91						1	1	2	0	1	0	0	0	0	2	0.2	0		0	0
1	1213				0	12	1	168	89	31.5334	1.99	80	11.7	0	130	443	29.89	1				2	0	6	0	0	142	58	89						1	1	0	0	1	4	0	0	0	2	0.2	0		0	0
1	1214				0	16	2	167	85	30.478	1.94	94	15.7	0	120	336	48.7	0			0	1	0	5	0	0					146	88	114		1	0	4	1		0	0	0	0	2	0.2	0	4	0	0
1	1215				0	16	1	176	68	21.9525	1.83	100	12.3	1	70	156	16.8	0			0	1	0	6	0	0					97	58	76		1	1			3	4	1	0	0	0	0.1	0		0	0
1	1216				0	12	1	172	85	28.7317	1.98	99	12.8	0	210	1038	68.3	1			0	1	1	6	0	0	148	73	104		146	74	105		1	0	0	0		0	0	0	0	2	0.2	0		0	0
1	1217				0	16	1	178	105	33.1398	2.22	93		0	150	408	71	0			0	1	0	6	0	0	201	107	140						1	2				0	0	0	0	2.5	0.2	0	2	0	2.5
1	1218				0	9	2	162	71	27.0538	1.76		13	0	90	190	18.5	0			0	1	0	6	0	0									1	1	0	0	2	0	0	0	0	0	0.2	0		0	2.5
1	1219				0	15	1	178	76	23.9869	1.94	100	12.3	0	370	3408	91.01	0			0	1	1	6	0	0	96	70	83						2	0	1	0		0	0	0	0	2	0	0		0	0
1	1220				0	18	1	175	74	24.1633	1.89	98	13.4	0	150	568	37.17	1				2	0	6	0	0	162	67	99		120	59	86		1	1	0	0	1	0	0	0	0	0	0.2	0		0	0
1	1221				0	16	2	160	53	20.7031	1.54	93	14	0	160	678	20.2	0			0	1	1	5	0	0	97	54	73						1	0	0	0		0	0	0	0	2	0.6	0	3	0	0
1	1222				0	12	1	173	81	27.0641	1.95	98	13.6	0	240	960	38.93	0			0	1	0	6	0	0					153	75	109		1	0	5	0		0	0	0	0	2	0.4	0	3	0	0
1	1223				0	15	1	179	85	26.5285	2.04	95	16.1	0	425	1950	111.4	0			0	1	1	6	0	0	155	103	124		135	89	81		1	0	0	0		0	0	0	0	2	0.6	0		0	2.5
1	1224				0	16	1	187	80	22.8774	2.05			0	50	90	7.3	0			0	1	0	6	0	0	135	80							1	1	0	0	7	0	0	0	0	2	0.2	0		0	0
1	1225				0	12	1	173	88	29.4029	2.02		16.7	0	210	469	34.87	0			0	1	1	6	0	0									1	0	0	0		0	0	0	0	2	0.4	0		0	0
1	1226				0	15	2					100	13	0	70	192	11.7	0				2	0	5	0	0	168	78	118		151	71	89		2	0	0	0		0	0	0	0	2	0.6	0		0	0
1	1227				0	15	2	164				92	15.1	0	90	402	22.53	0			0	1	0	5	0	0	170	80	115		157	75	86		2	0	2	0		4	0	0	0	2	0.2	0	2	0	2.5
1	1228				0	9	1	176	72	23.2438	1.88	60	10.3	0	140	543	42.58	0			0	1	1	6	0	0					113	48	53		1	0	0	0		0	0	0	0	2	0.4	0	3	0	0
1	1229				0	12	2	176	86	27.7634	2.03	100	13.8	0	130	452	22.1	0				2	0	5	0	0	154	80	97		143	76	108		1	1	0	0	1	0	0	0	0	1	0.4	0	2	0	1.5
1	1230				0	15	1	183	94	28.0689	2.16	100	13.9	0	90	210	41.31	0			0	1	0	5	0	0	161	73	97		123	74	95		2	0	2	0		0	0	1	0	2	0.2	1	3	0	0
1	1231				0	15	2	155	58	24.1415	1.56	100	13.8	1	670	3186	87.06	1			0	1	1	5	0	0	227	92	140		173		87		2	1			3	0	1	1	0	2	0.4	0		0	0
1	1232				0	10	1	181	115	35.1027	2.34	67	15.7	2	270	144	28	0			0	1	1	6	0	0									1	0				0	0	0	0	0	0.4	0	1	0	2.5
1	1233				0	12	1	178	105	33.1398	2.22	88	13.6	0	380	1259	131.1	0			0	1	1	5	0	0	164	85	119						1	2				0	0	0	0	2	0.6	0	2	0	2.5
1	1234				0	12	1	174	154	50.8654	2.57	100	10.5	0	80	410	77.73	0				2	0	6	0	0					135	71	92		1	1	2	1	1	0	0	0	0	2	0.2	0	2	0	0
1	1235				0	9	2	169	70	24.5089	1.8	99	13.6	4	80	328	25.56	0			0	1	0	5	0	0									1	1	0	0	1	6	0	0	0	2	0.2	0		0	2.5
1	1236				0	9	1	178	92	29.0367	2.1	100	16.4	0	180	1214	84.43	0			0	1	1	6	0	0					160	85	117		1	2	0	0		0	0	0	0	2	0.2	0		0	0
1	1237				0	18	2	177	66	21.0667	1.82	100	13.7	0	120	390	12.3	0			0	1	0	5	0	0	126		43		105	68	86		2	0	0	2		0	0	0	0	2	0.2	0	3	0	0
1	1238				0	15	1	187	61	17.444	1.83	100	13.3	0	240	455	13.5	1			0	1	1	6	0	1	164	59	92						1	2	0			0	0	1	0	2	0.4	0	2	0	3.5
1	1239				0	12	2	162	72	27.4348	1.77	70	13	0	90	162	6.8	0			0	1	0	5	0	0									1	0	1	0		0	0	0	0	2	0.2	0		0	0
1	1240				0	16	1	180	90	27.7778	2.1	23	15	0	80	294	24.5	0				2	0	6	0	0	113	74	88						1	0	1	1		0	0	0	0	2.5	0.2	0		0	0
1	1241				0	13	1	167	72	25.8166	1.81	100	16.5	1	20	318	13.11	0				1	0	6	0	0									1	2				4	1	0	0	2	0.2	0		0	0
1	1242				0	12	1	170	72	24.9135	1.83			0	240	784	42.61	0			0	1	1	6	0	0	135	79	105		147	81	77		1	0	0	0		0	0	0	0	0	0.3	0	1	0	2
1	1243				0	12	2	160	53	20.7031	1.54	93	12.6	0	100	264	13.4	0			0	1	0	6	0	0	111	73	89		136	81	105		1	0	3	0		0	0	0	0	2	0.1	0	4	0	2.5
1	1244				0	12	2	160	66	25.7812	1.69	85	13.6	0	60	294	9.97	0			0	1	0	5	0	0									1	0	2	0		1	0	0	0	2	0.2	0		0	0
1	1245				0	10	2	160	67	26.1719	1.7	100	13.8	0	140	354	49.2	0			0	1	0	6	0	0	190	81	122						1	0	3	0		1	0	0	0	0	0.4	0		0	0
1	1246				0	12	1	178	94	29.668	2.12	100	15.2	0	240	895	52.45	0			0	1	1	6	0	0									1	2	0			0	0	0	0	2	0.2	0		0	0
1	1247				0	15	1	174	74	24.4418	1.88	95	15	0	80	486	23.4	0				2	0	6	0	0	170	99	128		162	95	126		1	0	3	0		0	0	0	0	2	0.2	0	4	0	0
1	1248				0	15	2	163	80	30.1103	1.86	90	13.6	0	150	450	18.74	0			0	1	1	5	0	0	155	72	101						2	0	0	0		0	0	0	0	2	0.4	0	1	0	4
1	1249				0	12	1	184	73	21.5619	1.95	99	12.8	0	95	452	22.9	0			0	1	0	5	0	0	94	64	77						1	1	1		1	0	0	0	0	0	0	0		0	0
1	1250				0	9	1	169	65	22.7583	1.75	37	12.7	0	230	1219	41.77	1			0	1	1	6	0	0					90	54	44		1	0	0	0		0	0	0	0	2	0.4	0		0	0
1	1251				0	9	2	165	100	36.7309	2.06	100	14.9	0	110	88	31.01	0				2	0	5	0	0					133	78	70		1	2	0	0		0	0	0	0	0	0.2	0	1	4	0
1	1252				0	17	2	158	58	23.2335	1.58	90	13.1	1	150	300	25.14	0			0	1	0	5	0	0					180	88	118		1	2	0	0		0	1	0	0	0	0	0	4	0	0
1	1253				0	17	2	168	95	33.6593	2.04	100	12.3	0	150	204	23.83	0			0	1	0	6	0	0					158	74	102		1	0	1	0		0	0	0	0	2	0.2	0	3	0	2.5
1	1254				0	12	1							0	210	974	33.53	0			0	1	1	6	0	0	120	79	98		166	89	124		1	2	0	1		0	0	0	0	0	0.5	0		0	0
1	1255				0	15	1	176	92	29.7004	2.08	92	14.5	0	100	246	28.4	0				2	0	6	0	0	108	55	74		93	54	71		1	0	3	0		0	0	0	0	2	0.2	0	4	0	0
1	1256				0	13	2	150	59	26.2222	1.54	100	17	0	70	228	14.15	0			0	1	0	5	0	0					132	57	85		1	0	1	0		0	0	0	0	2	0.4	0		0	0
1	1257				0	10	1	178	83	26.1962	2.01	100	12.2	0	220	676	89.9	0			0	1	1	6	0	0									2	0	3	0		0	0	0	0	2	0.6	0	1	2	2
1	1258				0	10	2	167	70	25.0995	1.79	85	13	0	130	502	42.8	0			0	1	0	5	0	0					153	83	115		1	1	0	0	1	0	0	0	0	1	0.2	0	1	0	0
1	1259				0	10	1	191	91	24.9445	2.2	100	11.8	0	130	542	48.2	0				2	0	6	0	0					142	73	103		1	1	0	1	1	0	0	0	0	1	0.2	0		0	2.5
1	1260				0	15	1	199	90	22.7267	2.26	100	14.8	0	360	979	75.3	0			0	1	1	6	0	0	138	80	99		102	64	77		2	0	0	0		0	0	0	0	2	0.6	0	4	0	0
1	1261				0	10	1	178	88	27.7743	2.06	95	13.9	0	380	2826	114.62	0			0	1	1	6	0	0					110	64	81		1	0	1	1		0	0	0	0	2	0.2	0	1	0	0
1	1262				0	15	1	173	83	27.7323	1.97	100	14.5	0	200	448	33.6	0				2	1	6	0	0	183	95	128						2	0	2	0		0	0	0	0	2	0.3	1	1	0	0
1	1263				0	10	2	160	61	23.8281	1.63	100	12.9	0	50	390	17.66	0			0	1	0	5	0	0					148	47	66		1	0	0	0		0	0	0	0	2	0.2	0		0	0
1	1264				0	15	1	184	94	27.7647	2.17		14.9	0	200	667	51.1	0			0	1	1	6	0	0	141	61	90		120	72	92		2	0	1	0		0	0	0	0	2	0.5	0	1	0	2.5
1	1265				0	15	1	175	61	19.9184	1.74			1	310	1290	88.94	0			0	1	1	6	0	0	192	82	117		147	69	89		2	1			1	4	1	1	0	2	1	0	4	0	0
1	1266				0	15	1							0	380	1030	41.7	0			0	1	1	6	0	0	75	61	66		86	59	75		1	0	0	0		4	0	1	0	0	0.3	0	1	0	0
1	1267				0	17	1					68	12.4	0	210	1015	84.44	0			0	1	1	6	0	0					155	77	97		1	0	1	0		0	0	0	0	0	0	0	1	0	0
1	1268				0	9	1	173	82	27.3982	1.96	83	14.2	0	270	1553	126.84	0			0	1	1	6	0	0					108	30	60		1	0	0	0		0	0	0	0	2	0.6	0	3	4	0
1	1269				0	12	1	180	87	26.8519	2.07	34	12.1	0	325	936	85.8	1			0	1	1	6	0	0					112	67	84		1	1	0	0	3	0	0	0	0	1	0.2	0		0	2.5
1	1270				0	15	2	170	106	36.6782	2.16	94	13.9	0	100	132	28.26	0			0	1	0	5	0	0	168	83	97						2	0	0	0		0	0	0	0	2	0.2	0	4	0	0
1	1271				0	10	1	182	145	43.7749	2.59	86	12.2	0	80	606	86.7	0			0	1	0	6	0	0					129	91	109		1	1	0	0	1	0	0	0	0	2	0.2	0		0	0
1	1272				0	10	1	175	83	27.102	1.99	100	14.4	0	120	312	20.84	0				2	0	6	0	0					131	76	100		1	0	0	1		0	0	0	0	1	0.2	0	4	0	0
1	1273				0	10	1	192	105	28.4831	2.35	25	15.6	0	140	600	37.63	0				2	0	6	0	0	104	66	83						1	1	2		3	0	0	0	0	2	0.2	0		0	0
1	1274				0	12	1							0	240	525	42.4	0			0	1	1	6	0	0					117	72	66		1	0	0	0		0	0	0	0	2	0.4	0	1	4	0
1	1275				0	10	1	165	83	30.4867	1.9	96	14.7	0	80	384	64.3	0				2	0	6	0	0					138	61	90		1	1	0	0	2	0	0	0	0	2	0.4	0		0	0
1	1276				0	12	1	183	98	29.2633	2.2	87	13.6	0	240	1227	110.8	0			0	1	1	6	0	0	148	94	115		141	92	103		1	0	0	0		0	0	0	0	2	0.4	0	1	0	0
1	1277				0	9	1	179	100	31.21	2.19	100	15.4	0	170	2140	199.93	0			0	1	1	6	0	0					127	68	94		1	0	0	1		0	0	0	0	2	0.2	0		0	0
1	1278				0	9	2	168	42	14.881	1.44	100	15	0	70	146	4.78	0			0	1	0	5	0	0					118	61	57		1	0	1	0		0	0	0	0	2	0.2	0	2	0	0
1	1279				0	12	2	178	112	35.3491	2.28	68	11.3	0	70	367	62.3	0			0	1	0	5	0	0	130	73	92		107	69	87		1	0	0	1		0	0	0	0	2	0.2	0	1	0	2.5
1	1280				0	16	1	178	84	26.5118	2.02	100	12.7	0	140	756	41.6	0			0	1	0	6	0	0									1	1	0	1	3	0	0	0	0	2	0.2	0		0	0
1	1281				0	16	2	160	66	25.7812	1.69	96	13.4	6	80	342	27.16	0			0	1	0	5	0	0					162	85	118		1	0	0	0		0	1	0	0	0	0.2	0		0	0
1	1282				0	17	2	164	61	22.68	1.66	24	11.7	0	110	305	20.97	0			0	1	0	6	0	0					159	66	79		1	0	0	0		0	0	0	0	2	0.2	0		0	0
1	1283				0	9	1	177	89	28.4082	2.06	95	14.6	0	260	984	97.12	0			0	1	1	6	0	0					120	77	96		1	1	0	0	7	0	0	0	0	2	0.2	0	1	4	0
1	1284				0	16	1	186	90	26.0146	2.15	91	14.5	0	60			0				2	0	6	0	0	93	61	76						1	0	1	1		0	0	0	0	2	0.2	0	4	0	0
1	1285				0	9	2	168	60	21.2585	1.68	99	15.3	4	80	234	13.32	0			0	1	0	6	0	0	178		82		180	83	122		1	2	0	0		0	0	0	0	1	0.2	0		0	0
1	1286				0	9	1	160	60	23.4375	1.62	82	11.9	0	280	1321	55.76	0			0	1	1	6	0	0	110	73	88						1	2	0	0		0	0	0	0	2	0.5	0		0	2.5
1	1287				0	15	1	170	135	46.7128	2.39	84	14.1	0	170	462	71.17	0			0	1	1	6	0	0	192	72	116		133	67	58		2	0	1	0		0	0	0	0	2	0.2	0	1	2	2
1	1288				0	15	1	172	106	35.8302	2.18	88	14.4	0	100	288	36.48	0			0	1	1	6	0	0	184	82	122		140	84	84		2	0	0	0		0	0	0	0	2	0.4	0		0	0
1	1289				0	15	1	164	75	27.8852	1.82	100	15.8	0	200	498	53.07	0			0	1	1	6	0	0	154	79	103		129	5	72		2	1	1	0	1	0	0	0	0	2	0.6	0	1	2	1
1	1290				0	9	2	170	85	29.4118				0	60	441	31.76	0			0	1	0	6	0	0	145	77	102						1	0	0	0		0	0	0	0	2	0.2	0	1	0	2.5
1	1292				0	16	1	177						0	50	260	30.86	0			0	1	0	6	0	0									1	1	0	0	1	0	0	0	0	0	0.2	0	1	0	4
1	1293				0	16	1	178						0	210	544	54.14	0			0	1	1	6	0	0									1	0	0	0		0	0	0	0	2	0.4	0	1	0	0
1	1294				0	9	1	179	107	33.3947	2.25	96	12.7	0	120	144	68.55	0			0	1	0	6	0	0					150	78	76		1	0	0	0		0	0	0	0	2	0.2	0	2	0	2.5
1	1295				0	9	2	167	73	26.1752	1.82	86	12.9	0	150	272	23.8	0			0	1	1	6	0	0					95	52	47		1	0	0	0		0	0	0	0	2	0.35	0		0	2.5
1	1296				0	9	1	181	103	31.4398	2.23	100	14.7	0	80	149	34.1	0			0	1	0	6	0	0					118	62	55		1	1	0	0	1	0	0	0	0	2	0.2	0		0	0
1	1297				0	15	1	175	83	27.102	1.99	47	11.2	0	120	195	37.94	0				2	0	6	0	0	185	89	125		139	75	66		2	1	0	0	1	0	0	0	0	2	0.2	0	4	0	0
1	1298				0	9	2	163	51	19.1953	1.53	77	12.9	4	75	152	8.6	0			0	1	0	6	0	0	123	61	57						1	0	0	0		0	0	0	0	2	0.2	0	2	0	2.5
1	1299				0	10	2	165	78	28.6501	1.85	78	14.5	0	280	968	66.5	0			0	1	1	5	0	0					132	77	101		1	0	1	0		0	0	0	0	0	0.2	0	1	0	0
1	1300				0	21	2		170			81	12.2	0	150	248	80	0				1	0	5	0	0	97	63	78		137	78	101		1	0	4	0		0	0	0	0	1	0.1	0		0	0
1	1301				0	15	1	170	70	24.2215	1.81	92	13.1	0	180	456	16.75	0			0	1	1	6	0	0	181	68	96		130	64	87		1	0	0	0		0	0	0	0	2	0.3	0	2	0	0
1	1302				0	14	1	165	86	31.5886	1.93			0	60	91	13.9	0			0	1	0	6	0	0	123	87	103						1	2	0	0		0	0	0	0	1	0.2	0		0	0
1	1303				0	16	1	168	66	23.3844	1.75	100	13	0	100	162	10.07	0				2	0	6	0	0					126	70	92		1	0	2	0		0	0	0	0	2	0.2	0		0	0
1	1304				0	16	2	158	58	23.2335	1.58	53	11.3	1	290	900	36.93	0			0	1	1	5	0	0					115	66	86		1	2				0	1	0	0	2	0.1	0		0	0
1	1305				0	9	1	183	80	23.8884	2.02	57	12.7	0	220	1338	91.17	0			0	1	1	6	0	0	123	71	93						1	2	0	0		0	0	0	0	2	0.2	0	2	0	0
1	1306				0	21	1	178	93	29.3524	2.11	89	18	0	120	349	41.82	0			0	1	0	6	0	0					130	88	101		1	1	0	0	1	0	0	0	0	2	0.2	0	2	0	0
1	1307				0	16	1	178	90	28.4055	2.08	100	13.5	0	370	1272	58.55	0			0	1	1	6	0	0	140	78	103						1	1	0	0	5	0	0	0	0	2	0.2	0	4	0	0
1	1308				0	9	2	163	55	20.7008	1.58	100	15.7	0	130	265	15	0			0	1	0	5	0	0					151	67	77		1	0	0	0		4	0	0	0	2	0.2	0		0	0
1	1309				0	21	1	183	81	24.187	2.03	54	14.8	0	80	420	25.5	0			0	1	0	5	0	0	125	69	81		119	80	98		1	0	0	1		0	0	0	0	1	0.1	0	4	0	2.5
1	1310				0	14	1	183	88	26.2773	2.1	100	12.9	0	100	127	19.81	0			0	1	0	6	0	0					134	76	98		1	0	2	0		0	0	0	0	2	0.2	0	1	0	0
1	1311				0	14	1	185	92	26.8809	2.16	91	14	0	100	195	30.72	0				2	0	6	0	0					122	61	89		1	1	0	0	1	0	0	0	0	2	0.2	0	1	0	2.5
1	1312				0	16	1	177	78	24.8971	1.95	93	13.1	0	370	2904	108.92	0			0	1	1	6	0	0	109	65	86						1	1	0	1	3	0	0	1	0	2	0.4	0		0	0
1	1313				0	10	2	156	70	28.764	1.7	100	14.6	0	80	137	18.6	0			0	1	0	5	0	0					132	59	77		1	0	0	0		0	0	0	0	1	0.2	0	1	0	0
1	1314				0	16	1	179	87	27.1527	2.06		14.3	4	210	1224	77.52	0			0	1	1	6	0	0	111	65	84		105		62		1	2	0	0		4	0	0	0	2	0.2	0	1	3	3
1	1315				0	10	2	170	86	29.7578	1.98	100	13.5	0	90	182	18.4	0				2	0	5	0	0					124	69	88		1	1	0	0	1	0	0	0	0	1	0.3	0	1	0	2
1	1316				0	10	2	168	110	38.9739	2.17	25	11.3	0	110	330	74.92	0			0	1	1	6	0	0	133	67	94						1	2	0	0		0	0	0	0	2	0.2	0	1	4	2
1	1317				0	10	2	158	40	16.0231	1.35	49	12.2	0	270	1291		0			0	1	1	5	0	0					127	70	95		1	0	0	0		0	0	0	0	2	0.4	0		0	0
1	1318				0	16	2	168	62	21.9671	1.7	100	13.6	0	90	162	9.65	0				2	0	5	0	0					140	73	94		1	0	2	0		0	0	0	0	2	0.2	0	1	0	2
1	1319				0	16	1	180	101	31.1728	2.2	96	14.7	1	280	1182	62.66	0			0	1	1	6	0	0					118	67	89		1	1			2	0	0	0	0	2	0.2	0	2	0	0
1	1320				0	10	1	183	88	26.2773	2.1	85	16.4	0	210	671	80.69	0			0	1	1	6	0	0	142	86	108						1	2	0	0		0	0	0	0	2	0.6	0	4	0	0
1	1321				0	21	1	172	103	34.8161	2.15	93	15.1	0	350	4182	158.55	0			0	1	1	6	0	0	153	80	102		149		98		1	0	1	2		0	0	0	0	2	0.6	0	4	0	0
1	1322				0	14	1	190	104	28.8089	2.32	61	14.3	0	150	441	47.55	0			0	1	0	6	0	0	129	71	96		137	76	105		1	1	0	1	1	4	0	0	0	2	0.4	0	1	0	0
1	1323				0	10	1	171	80	27.3588	1.92	85	14.1	0	140	269	41.91	0			0	1	0	6	0	0					104	66	50		1	0	0	0		1	0	0	0	2	0.2	0		0	0
1	1324				0	10	1	162	70	26.6728	1.75	96	13.1	0	120	222	29.34	0			0	1	0	6	0	0					144	34	65		1	1	0	0	1	0	0	0	0	2	0.2	0	4	0	0
1	1326				0	21	1	176	93	30.0232	2.09	100	14.3	0	300	1758	176.6	0			0	1	1	6	0	0					126	61	85		1	0	1	0		0	0	0	0	2	0.6	0	4	0	0
1	1327				0	16	1	183	122	36.4299	2.42	100	12.2	0	80	378	16.23	0				1	0	6	0	0									1	1	1	1	7	0	0	0	0	2.5	0.2	0		0	0
1	1328				0	16	2	175	75	24.4898	1.9			0	150	915	65.53	0			0	1	1	6	0	0	140	80	104						1	2	0	0		0	0	0	0	4.5	0.6	0	1	0	0
1	1329				0	9	1	185	85	24.8356	2.09			0	80	247	24.4	0				2	0	6	0	0					134	79	79		1	1	0	1	1	0	0	0	0	2	0.2	0		0	0
1	1330				0	9	1	183	76	22.694	1.98	95	13.7	0	150	365	26.26	1			0	1	1	6	0	0	138	78	100						1	2	0	1		0	0	0	0	2	0.4	0	1	0	4
1	1331				0	16	1	176	86	27.7634	2.03	100	14.5	0	140	215	29.63	0			0	1	0	6	0	0					118	79	96		1	0	0	0		0	0	0	0	2	0.2	0		0	0
1	1332				0	9	2	163	70	26.3465	1.76	96	13.3	0	110	159	18.96	0			0	1	0	5	0	0					111	59	62		1	0	4	1		0	0	0	0	2	0.2	0		0	3
1	1333				0	9	2	168	75	26.5731	1.85	100	13.1	4	70	214	19.66	0			0	1	0	5	0	0					122	81	57		1	0	0	0		1	0	0	0	2	0.2	0	4	0	0
1	1334				0	12	2	171	63	21.5451	1.74	34	10.6	0	150	382	24.02	0			0	1	0	5	0	0	108	43	64						1	0	0	0		0	0	0	0	1	0.2	0		0	4
1	1335				0	10	2	168	73	25.8645	1.83	44	13.6	0	220	546	22.48	0			0	1	0	5	0	0					176	63	112		1	0	0	1		0	0	0	0	2	0.8	0	1	0	4
1	1336				0	12	1	173	100	33.4124	2.13	25	13.3	0	310	1102	122.26	0			0	1	1	6	0	0					85	50	64		1	1	2	0	1	0	0	0	0	2	0.6	0		0	0
1	1337				0	10	2	168	80	28.3447	1.9	100	13.4	0	140	234	17.55	0			0	1	0	5	0	0					174	93	125		1	1	0	0	1	0	0	0	0	2	0.2	0	1	0	0
1	1338				0	12	2	157	69	27.993	1.7	100	13.4	0	50	196	4.03	0				1	0	5	0	0	103	71	85						1	0	0	0		0	0	0	0	2	0.2	0		0	0
1	1339				0	9	2	175	75	24.4898	1.9	100	13.9	0	100	158	5.54	0				1	1	5	0	0	163	64	78						1	2	0	0		0	0	0	0	2	0.2	0		0	0
1	1340				0	12	2	165	64	23.5078	1.7	100	13.1	0	280	1590	48.55	0			0	1	1	5	0	0	183	79	119						1	2				0	0	0	0	2	0.6	0	1	1.5	0
1	1341				0	21	1	182	77	23.246	1.98	100	15	0	220	1389	97.89	0			0	1	1	6	0	0	138	82	107						1	0	1	1		0	0	0	0	2	0.4	0		0	0
1	1342				0	9	1	183	83	24.7843	2.05	76	8	0	200	438	45.5	0			0	1	1	6	0	0					96	54	53		1	0	0	1		0	0	0	0	2	0.4	0	1	0	0
1	1343				0	10	1	175	115	37.551	2.28	100	16.7	0	250	2022	141.04	0				2	1	6	0	0					95	66	76		1	0	0	0		0	0	0	0	2	0.2	0	1	1.5	1.5
1	1344				0	12	1	182	100	30.1896	2.21	89	16.2	0	150	408	37.5	0			0	1	0	6	0	0					154	82	106		1	0	1	3		0	0	0	0	1	0.2	0	4	0	0
1	1345				0	12	2	155	65	27.0552	1.64	100	13.9	0	150	1332	40.3	0			0	1	1	5	0	0					144	59	84		1	1	0	1	1	0	0	0	0	1	0.2	0	4	0	0
1	1346				0	19	1	180	90	27.7778	2.1	100	15.9	0	350	1362	82.01	0			0	1	1	6	0	0	120	83	101						1	2	0	0		0	0	0	0	0	0.5	1		0	0
1	1347				0	16	1	176	95	30.6689	2.11	100	13.6	0	370	1836	185.68	0			0	1	1	6	0	0					110	67	85		1	0	1	0		0	0	0	0	2	0.6	0	1	0	2
1	1348				0	19	1	186	115	33.2408	2.39	98	11.1	0	50	282	24.44	0			0	1	0	6	0	0	87	73	80						1	2	0	0		0	0	0	0	3	0	0	1	0	0
1	1349				0	19	1	175	89	29.0612	2.05	100	14.7	0	80	402	20.74	0				1	0	6	0	0	93	62	78						1	2	0	2		0	0	0	0	5	0.4	0		0	0
1	1350				0	12	1	177	69	22.0243	1.85	77	8.2	0	170	602	14.09	0				1	1	6	0	0	96	57	73						1	2	0	0		0	0	0	0	2	0.4	0		0	0
1	1351				0	9	1	178	90	28.4055	2.08	100	14.7	0	220	2237	159.66	0				1	1	6	0	0					130	85	82		1	1	0	0	1	0	0	0	0	0	0.5	0		0	0
1	1352				0	12	1	183	66	19.708	1.86	100	14.7	0	130	240	9.92	0				1	0	6	0	0					139	71	104		1	1	2	0	1	0	0	0	0	2	0.2	0		0	0
1	1353				0	12	1	173	74	24.7252	1.88	91	14.2	0	170	900	33.23	0			0	1	0	6	0	0	168	79	110		156	83	115		1	1	0	0	1	0	0	0	0	2	0.2	0		0	0
1	1354				0	12	2	155	55	22.8928	1.53	100	11.6	0	90	228	9.52	0				2	0	5	0	0									1	0	0	0		0	0	0	0	2	0.4	0	4	0	2.5
1	1355				0	12	1	177	86	27.4506	2.03	100	10.5	0	80	780	39.98	0				2	0	6	0	0	143	77	96		126	84	102		1	0	0	0		0	0	0	0	2	0.2	0		0	0
1	1356				0	12	2	165	73	26.8136	1.8	94	13.5	0	320	2132	47.49	0			0	1	1	5	0	0					110	58	78		1	0	2	0		0	0	0	0	2	0.9	0		0	0
1	1357				0	16	1					63		0	410	2766	126.7	0			0	1	1	6	0	0									1	1	0	0	2	0	0	0	0	2	0.4	0		0	0
1	1358				0	12	1	175	85	27.7551	2.01	85	10.6	4	90	534	22.13	0				2	0	6	0	0					89	64	75		1	0	0	0		0	0	0	0	0	0	0		0	0
1	1359				0	10	2							0	350	1333	48.1	0			0	1	1	6	0	0	95	92	93		135	55	101		1	0	0	0		0	0	0	0	0	0.2	0	1	0	2
1	1360				0	10	1					85	14.7	0	240	639	38.11	0			0	1	1	6	0	0	116	83	100						1	1	0	0	2	0	0	0	0	0	0.2	0	1	0	0
1	1361				0	10	1							0	150	1236	129.8	0			0	1	1	6	0	0	122	89	101		142	96	118		1	2	0	0		0	0	0	0	2	0.2	0	1	0	0
1	1362				0	17	2					86	13.1	0	240	727	30.3	0			0	1	1	5	0	0					83	46	63		1	0	1	0		0	0	0	0	2	0.2	0		0	0
1	1363				0	10	1	171						0	100	228	25.86	1			0	1	0	6	0	0	126	94	109						1	2	0	0		0	0	0	0	2	0.2	0		0	0
1	1364				0	9	1					100	15.4	0	80	127	17.9	0			0	1	0	6	0	0					127	71	94		1	0	0	0		4	0	0	0	0	0	0	1	0	2.5
1	1365				0	9	1	178	82	25.8806	2	100	14.6	0	90	200	21.57	0				2	0	6	0	0					153	87	95		1	1	3	0	1	0	0	0	0	2	0.4	0		0	0
1	1366				0	22	2	165	76	27.9155	1.83	100	12.2	0	100	978	37.41	0				1	0	5	0	0	168	80	109						1	1	0	0	3	4	0	0	0	0	0	0		0	0
1	1367				0	9	1	186	117	33.8189	2.4			0	80	123	32.9	0			0	1	0	6	0	0					109	79	78		1	0	0	0		0	0	0	0	2	2	0		0	2.5
1	1368				0	12	1	182	107	32.3029	2.28	67	15.2	0	120	213	50.71	0			0	1	0	6	0	0					134	74	60		1	0	2	0		0	0	0	0	2	0.2	0	1	0	0
1	1369				0	15	1	186	82	23.7022	2.07	23	14.3	0	90	378	37.43	0			0	1	0	6	0	0	162	64	103		142	86	103		2	0	2	0		0	0	0	0	2	0.2	0		0	0
1	1370				0	9	1	186	93	26.8817	2.18	96	15.5	0	60	195	19.11	0			0	1	1	6	0	0	143	75	101						1	0	0	0		0	0	0	0	2	0.4	0	4	0	0
1	1371				0	10	1	172	72	24.3375	1.85	84	14	0	240	1122	57.92	0			0	1	1	6	0	0					169	10	72		1	0	1	0		0	0	0	0	2	0.4	0		0	0
1	1372				0	15	1	180	75	23.1481	1.94	48	14	0	160	282	22.1	0			0	1	0	6	0	0	173	81	112		153	78	107		1	0	1	0		0	0	0	0	2	0.2	0		0	2
1	1373				0	12	1	178	76	23.9869	1.94	63	11	0	120	570	12.1	0			0	1	1	6	0	0	153	62	96						1	2	1	0		0	0	0	0	2	0	0	4	0	2.5
1	1374				0	9	2	168	67	23.7387	1.76	100	14	0	140	680	17.91	0			0	1	1	6	0	0	152	96	123						1	2				0	0	0	0	2	0.5	0	3	0	0
1	1376				0	21	2	176					12.7	0	90	144	10	0			0	1	0	5	0	0	130		53		124	69	68		1	0	1	0		0	0	0	0	2	0.2	0	1	0	0
1	1377				0	21	2	169	79	27.6601	1.9	100	13.7	0	110	210	17.89	0			0	1	0	5	0	0					166	74	88		1	0	0	0		0	0	0	0	2	0.2	0	1	0	2
1	1378				0	10	1	178	113	35.6647	2.29	35	13	0	150	294	120.7	0			0	1	0	6	0	0					150	98	111		1	1	0	0	1	0	0	0	0	2	0.2	0		0	4
1	1379				0	10	2	176						0	190	432	29.11	0			0	1	1	6	0	0	167	105	121		140	89	112		1	2	0	0		0	0	0	0	2	0.4	1	1	0	0
1	1380				0	21	1					97	17.4	0	120	547	39.69	0			0	1	0	6	0	0					154	92	119		1	0	1	0		4	0	0	0	1	0.1	0		0	0
1	1381				0	9	1	172	74	25.0135	1.87	100	14.2	0	130	454	39.9	0			0	1	1	6	0	0					97	30	59		1	0	0	0		0	0	0	0	2	0.4	0		0	0
1	1382				0	16	1	186	104	30.0613	2.29	95	16.6	0	120	620	64.26	0			0	1	0	6	0	0	103	59	73		88	56	67		1	1	0	0	7	0	0	0	0	1	0	0		0	0
1	1383				0	15	1	169	69	24.1588	1.79	79	13.4	0	90	102	26.56	0				2	0	6	0	0	112	64	84		116	57	87		2	1	0	0	7	0	0	0	0	2	0.2	0	2	0	0
1	1384				0	21	2	163	59	22.2063	1.63	78	15.3	0	180	751	25.1	0			0	1	1	5	0	0	142	63	94						1	2	0	0		0	0	0	0	2	0.6	0		0	0
1	1385				0	16	1	168	80	28.3447	1.9	82	15.4	0	60	528	25.48	0			0	1	0	6	0	0	98	83	92						1	1	0	0	3	0	0	0	0	2	0.2	0	1	0	0
1	1386				0	21	1	176	63	20.3383	1.77	100	13.5	0	200	802	70.66	0			0	1	1	6	0	0					131	67	94		1	0	0	1		0	0	1	0	2	0.35	0	1	0	2
1	1387				0	9	1	188	97	27.4445				0	120	105	21.42	0				2	0	6	0	0					131	68	95		1	0	0	0		0	0	0	0	2	0.2	0		0	2
1	1388				0	12	1	172	80	27.0416	1.93	96	15.1	0	100	444	14.29	0			0	1	0	6	0	0					153	86	91		1	1	1	1	2	0	0	0	0	2	0.2	0	1	4	0
1	1389				0	15	1	177	94	30.0041	2.11	100	10.5	0	40	138	23.6	1				1	0	6	0	0									1	0	1	0		0	0	0	0	2	0.2	0		0	0
1	1390				0	12	1					96	17	0	580	4006	83.58	0			0	1	1	6	0	0	148	88	112						1	2				0	0	0	0	2	0.2	0	4	0	0
1	1391				0	15	1	174	95	31.378	2.1		15.5	1	120	966	49.7	0				2	0	6	0	0	142	67	94						1	2				4	1	0	0	2	0.2	0		0	0
1	1392				0	12	1	169	85	29.7609	1.96		9.7	0	170	486	39.4	0			0	1	1	6	0	0					130	81	101		1	2	1	0		0	0	0	0	0	0.2	0	1	0	2
1	1393				0	12	1	175	72	23.5102	1.87	19	14	0	80	252	10.04	0			0	1	0	6	0	0	145	56	92						1	0	2	0		0	0	0	0	2	0.2	0	1	0	3
1	1394				0	12	1	164	63	23.4236	1.69	63	12.8	0	80	180	16.3	0			0	1	0	6	0	0					103	66	78		1	0	0	0		0	0	0	0	2	0.2	0		0	0
1	1395				0	12	1	183				98	16.6	0	160	629	30.7	0			0	1	1	6	0	0	89	57	72						1	0	1	0		0	0	0	0	3	0.35	0.5	1	0	0
1	1396				0	12	1	175				100	15.2	0	310	2470	217.6	0			0	1	1	6	0	0					133	54	71		1	0	0	0		0	0	0	0	2	0.5	0	1	0	0
1	1397				0	12	2	169	70	24.5089	1.8	96	12	0	140	408	30.05	0			0	1	0	6	0	0					122	62	86		1	1	0	0	1	0	0	0	0	2	0.2	0	2	0	2
1	1398				0	12	2	158	69	27.6398	1.71	100	12.6	0	220	996	39.25	0			0	1	1	6	0	0	175	67	108						1	0	0	0		0	0	0	0	2	0.2	0		0	0
1	1399				0	16	1	176	81	26.1493	1.97	98	14.2	0	250	1872	40.21	0				2	1	6	0	0	107	76	91						1	2	0	0		0	0	0	0	0	0	0		0	0
1	1400				0	16	2	173	130	43.4361	2.38	28	14	0	80	378	26.05	0			0	1	0	6	5	0					122	73	95		1	0	0	0		0	0	0	1	0	0.4	0	3	0	2
1	1402				0	15	1	170	81	28.0277	1.93	75	11.9	1	240	1170	113.27	0			0	1	1	6	0	0	129	75	87		156	78	101		2	1			1	0	1	0	0	2	0.6	0	1	0	3
1	1403				0	15	1	180	100	30.8642	2.2	80	13.9	0	200	1212	107.37	0			0	1	1	6	0	0	157	75	102		144	76	90		2	0	2	0		0	0	0	0	0	0.6	0	1	1.5	0
1	1404				0	11	2	156	53	21.7784	1.51	95	10.6	0	110	494	18.55	0				2	0	5	0	0					144	60	97		1	0	0	0		0	0	0	0	2	0.2	0		0	0
1	1405				0	10	1	186	80	23.1241	2.04	92	12.8	0	140	240	33.19	0			0	1	0	6	0	1					127	90	70		1	1	2	0	1	0	0	0	0	2	0.2	0	4	0	0
1	1406				0	12	2	160	65	25.3906	1.68	57	9.1	0	200	978	20.2	0				2	1	6	0	0					140	62	93		1	0	3	1		0	0	0	0	2	0.4	0	1	0	0
1	1407				0	18	2	178	74	23.3556	1.92	86	14.1	0	110	588	34.56	0			0	1	0	6	0	0	170	92	122		154	89	117		1	1	0	0	1	1	0	0	0	1	0.2	0	4	0	2
1	1408				0	9	1	183	90	26.8745	2.12	100	14.8	0	70	267	25.18	0				2	0	6	0	0					101	49	57		1	1	0	0	1	0	0	0	0	2	0.2	0	4	0	0
1	1409				0	9	1	184	115	33.9674	2.37	97	14.5	0	110	184	44.67	0				2	0	6	0	0					129	69	94		1	1	0	1	1	0	0	0	0	2	0.2	0		0	0
1	1410				0	12	1	184	89	26.2878	2.12	88	14.1	0	410	1947	59.86	0			0	1	1	6	0	0	110	79	80						1	2	0	1		0	0	0	0	2	0.2	0	1	3	3
1	1411				0	16	1	172	60	20.2812	1.71	84	14	0	120	1110	16.65	0				2	0	6	0	0	100	49	74						1	1	0	1	2	0	0	0	0	2	0.2	0	1	0	0
1	1412				0	16	1	176	93	30.0232	2.09	76	15.1	0	320	1698	41.66	0			0	1	1	6	0	0	144	104	117						1	1	0	0	1	0	0	0	0	2.5	0.2	0		0	0
1	1413				0	9	1	171	79	27.0169	1.91	100	14.9	0	150	240	38.5	0				2	0	6	0	0					89	15	55		1	0	0	0		0	0	0	0	2	0.2	0	4	0	0
1	1414				0	10	1	169	76	26.6097	1.87	84	11.7	0	200	414	19.7	0			0	1	1	6	0	0	86	65	76						1	2	0	0		0	0	0	0	2	0.2	0	4	0	0
1	1415				0	15	1	172	80	27.0416	1.93	88	13.1	0	100	138	26	0				2	0	6	0	0	149	68	98		109	64	84		2	0	5	0		0	0	0	0	2	0.2	0		0	0
1	1416				0	9	1	170				86	12.6	0	80	451	47.3	0			0	1	1	6	0	0	144	82	106						1	2				0	0	0	0	2	0.55	0	1	0	2.5
1	1417				0	9	2	165	63	23.1405	1.69	94	14.2	4	90	241	10.65	0			0	2	0	5	0	0					121	64	54		1	0	2	1		0	0	0	0	2	0.2	0		0	4
1	1418				0	15	1	169	90	31.5115	2.01	100	15	0	75	192	33.33	0			0	1	0	6	0	0	137	74	99		114	74	95		2	0	1	0		0	0	0	0	0	0	0		0	2
1	1419				0	9	2	163	62	23.3355	1.67	83	14.1	0	100	260	8.37	0			0	1	1	5	0	0	130	71	96						1	2	0	0		0	0	0	0	2	0.2	0	3	0	0
1	1420				0	9	1	173	110	36.7537	2.22	41	15	0	240	960	121.4	0			0	1	1	6	0	0	124	65	86						1	2				0	0	0	0	2	0.4	0		0	0
1	1421				0	14	2	168	65	23.03	1.74		13.8	0	80	367	14.7	0			0	1	0	5	0	0					123	65	91		1	0	3	0		4	0	1	1	2	0.6	1	2	0	2
1	1422				0	14	2	156	60	24.6548	1.59	94	12.7	0	230	872	37.2	0			0	1	1	5	0	0					150	75	110		1	1	0	0	1	0	0	0	0	2	0.6	0	1	2	2
1	1423				0	16	1							0	310	1518	125.7	0			0	1	1	6	0	0					95	72	63		1	0	0	0		0	0	0	0	0	0.3	0	4	0	2.5
1	1424				0	16	2	135	40	21.9479	1.21	100	11.8	1	120	1222	38.22	0			0	1	0	5	0	0					153		85		1	1			3	4	1	0	0	2	0.2	0	4	0	0
1	1425				0	16	1					89	15.3	0	500	2940	119.22	0			0	1	1	6	0	0					143	85	112		1	0	2	0		0	0	0	0	0	0.4	0	4	0	0
1	1426				0	16	2	168	86	30.4705	1.96	68	14.6	0	50	174	24.6	0			0	1	0	5	0	0					120	68	85		1	0	0	0		0	0	0	0	2	0.2	0.5	1	0	0
1	1427				0	9	1	193	85	22.8194	2.15	100	13.1	0	220	626	41.07	0			0	1	1	7	0	0	120	71	92						1	2	0	0		0	0	0	0	0	0.4	0	4	0	0
1	1428				0	9	1	188	92	26.0299	2.19	45	15.4	4	80	294	18.33	0			0	1	0	6	0	0	93	69	80		93	69	80		1	0	0	0		0	0	1	0	0	0.2	0	4	0	4
1	1429				0	9	2	155	67	27.8876	1.66	74	13.5	0	80	189	18.91	0			0	1	0	6	0	0					115	54	42		1	0	1	0		0	0	0	0	0	0.2	0	2	0	0
1	1430				0	9	1	182	78	23.5479	1.99	22	11.8	0	80	209	24.77	0				2	0	6	0	0					118	52	58		1	1	0	1	1	0	0	0	0	2	0.2	0	4	0	2.5
1	1431				0	12	2	170	92	31.8339	2.03			0	200	576	22.45	0			0	1	1	5	0	0									1	1	0	0	1	0	0	0	0	2	0.4	0		0	0
1	1432				0	21	1	183	115	34.3396	2.36	100	15.7	1	300	3774	130.77	0			0	1	1	6	0	0	173	89	124						1	2				0	0	0	0	2	0.4	0		0	0
1	1433				0	9	1	186	86	24.8584	2.11	100	17.1	0	130	525	56.3	0			0	1	1	6	0	0					97	87	74		1	1	0	0	1	0	0	0	0	2	0.4	0	4	0	2
1	1434				0	9	1	171	101	34.5405	2.12	63	12.8	0	100	527	37.29	0				1	1	6	0	0	157	90	118						1	2				0	0	0	0	2	0.4	0		0	0
1	1435				0	9	1	169	72	25.2092	1.82	89	15.1	0	150	737	28.42	0			0	1	1	6	0	0	148	89	115		157	83	116		1	2	0	0		0	0	0	0	2	0.4	0	1	0	0
1	1436				0	9	1	181	83	25.335	2.04	100	15.1	0	140	571	19.48	0				2	0	6	0	0					152	65	73		1	1	2	2	5	0	0	0	0	2	0.2	0		0	0
1	1437				0	9	1	183	106	31.6522	2.28	95	15.9	0	120	122	18.29	0				2	0	6	0	0					143	91	78		1	0	1	0		0	0	0	0	2	0.1	0		0	0
1	1439				0	16	2	164				34	13.2	0	70	269	10.75	0			0	1	0	5	0	0					161	64	104		1	0	2	0		0	0	0	0	2	0.2	0		0	0
1	1440				0	21	1	178	72	22.7244	1.89	92	14.5	0	50	434	14.71	0			0	1	0	5	6	0	159	75	107		142		68		1	2	0	1		0	0	0	0	2	0.2	0		0	0
1	1442				0	12	1	171	71	24.281	1.83	29	16.4	0	240	666	16.53	0			0	1	1	6	0	0					143	92	76		1	1	0	0	1	0	0	0	0	2	0.2	0	1	0	0
1	1443				0	9	1	176	69	22.2753	1.84	92	14	0	100	154	18.6	0			0	1	0	6	0	0									1	0	0	0		0	0	0	0	2	0.2	0	1	1	0
1	1444				0	19	1	182	93	28.0763	2.15			0	100	276	18.7	0				1	0	6	0	0	101	65	80						1	2	0	0		0	0	0	0	2.5	0.2	0		0	0
1	1445				0	19	2	168	65	23.03	1.74	100	14.2	0	70	108	7.99	0				1	0	5	0	0	106	63	83						1	0	2	0		1	0	0	0	2.5	0.2	0		0	0
1	1446				0	15	1	172	80	27.0416	1.93	100	14.6	1	140	276	17.5	0			0	1	1	5	0	0					125	71	93		1	1			1	0	0	0	0	0	0.4	0	4	0	4
1	1447				0	15	2	168	57	20.1956	1.64	91	12.7	0	80	270	12.4	0			0	1	0	5	0	0					130	62	62		1	0	2	0		0	0	0	0	2	0.2	0	1	0	2
1	1448				0	9	1	194	98	26.0389	2.3		15	0	100	440	53.5	0			0	1	1	6	0	0					174	117	143		1	0	0	0		0	0	0	0	2	0.4	0	1	0	0
1	1449				0	16	2	160	87	33.9844	1.9	100	12.7	0	100	246	23.7	0			0	1	0	5	0	0					163	93	121		1	1	0	0	1	0	0	0	0	4	0.2	0		0	0
1	1450				0	15	2	148	61	27.8488	1.54	100	10.6	0	80	261	15.65	0			0	1	0	5	0	0	164	63	100		94	8	32		2	0	0	0		4	0	0	0	2	0.2	0		0	2.5
1	1451				0	9	1	181	73	22.2826	1.93		15.3	0	140	543	23.62	0			0	1	1	6	0	0					103	55	54		1	0	0	0		0	0	0	0	2	0.2	0	1	0	0
1	1452				0	16	1	180	75	23.1481	1.94	94	15	0	80	252	18.3	0			0	1	0	6	0	0					126	67	92		1	1	0	0	3	0	0	0	0	2	0	0	4	0	2.5
1	1453				0	15	1	168	78	27.6361	1.88	90	10.6	0	400	1416	86.45	0			0	1	1	6	0	0	143	84	112						2	2	0	1		0	0	1	0	2	0.3	0		0	0
1	1454				0	15	1	182	104	31.3972	2.25	95	16.2	0	320	1002	73.91	0			0	1	1	6	0	0	156	74	102		127	72	81		2	0	1	0		0	0	0	0	2	0.2	0	1	0	0
1	1455				0	15	1	182	107	32.3029	2.28	89	14.4	0	180	372	48.35	0			0	1	1	6	0	0	152	75	104		137	79	100		2	0	0	0		0	0	0	0	2	0.4	0	1	0	0
1	1456				0	10	2	154				100	12.8	0	300	1207	53.61	1			0	1	1	6	0	0									1	2	0	0		0	0	0	0	1	0.6	0	1	0	0
1	1457				0	9	1	184	103	30.423	2.26	95	13.2	0	140	779	51.2	0			0	1	1	6	0	0	110		70						1	1	0	0	1	0	0	0	0	2	0.2	0	1	0	2.5
1	1458				0	15	1	179	110	34.331	2.28	90	13.6	0	170	672	41.76	0			0	1	1	6	0	0	175	85	120		169	88	115		1	0	0	0		0	0	0	0	0	0.4	0		0	0
1	1459				0	9	1	179	91	28.4011	2.1	100	15.6	0	180	1088	50.7	0			0	1	1	6	0	0	122	81	101						1	2	0	0		4	0	0	0	0	0.4	0	4	0	0
1	1460				0	18	1	178	52	16.4121	1.65	84	11.6	0	90	228	12.9	0			0	1	0	6	0	0	154	56	90		93	51	68		1	0	2	0		0	0	1	0	1	0.2	0		0	0
1	1461				0	21	1	183	98	29.2633	2.2	89	12.1	0	250	961	83.5	0			0	1	1	6	0	0					157	75	110		1	0	0	0		0	0	0	0	2	0.4	0	2	0	0
1	1462				0	15	1	168	105	37.2024	2.13	86	9.7	0	100	504	68.85	0			0	1	0	6	0	0	139	57	82		135	37	64		2	1	3	0	2	0	0	1	0	2	0.2	0		0	0
1	1463				0	15	1	178	73	23.04	1.9	75	14.1	0	120	558	31.91	0			0	1	1	6	0	0	153	69	101						2	2		1		0	0	0	0	2	0.4	0	1	0	0
1	1464				0	21	1					100	7.9	1	580	2472	214.83	0			0	1	1	6	0	0	98	67	79		97	65	78		1	0				0	1	0	0	1	0.4	2	1	0	3
1	1465				0	12	2	178	78	24.6181	1.96	33	13.2	0	140	336	12.6	0				2	0	5	0	0	147	91	117		172	92	127		1	0	3	0		1	0	0	0	2	0.2	0		0	0
1	1466				0	12	1	178	84	26.5118	2.02	100		0	250	1650	48.33	0				1	1	6	0	0	160	74	96		146	54	85		1	2		0		0	0	0	0	2	0.8	0		0	2
1	1467				0	9	1	180	80	24.6914	2	94	14.8	0	100	246	9.4	0			0	1	0	6	0	0	83	39	62						1	0	2	0		0	0	0	0	2	0.2	0	1	0	0
1	1468				0	16	1	179	79	24.6559	1.98	42	14.7	4	110	492	20.1	0			0	1	0	6	0	0					109	68	84		1	1	1	0	1	0	0	0	0	2	0.2	0		0	0
1	1469				0	9	1	171	76	25.9909	1.88	81	15.2	0	100	188	18.4	0			0	1	0	6	0	0					142	76	63		1	1	3	0	1	0	0	0	0	1	0.2	0	4	0	2.5
1	1470				0	10	2							0	500	3294	90.57	0			0	1	1	5	0	0					151	77	109		1	1	0	0	1	0	0	1	0	2	0.4	0	1	0	2.5
1	1471				0	9	1	187	83	23.7353	2.08		17	0	200	437	26.8	0			0	1	1	6	0	0					173	100	135		1	0	1	0		0	0	0	0	2	0.4	0	1	0	0
1	1472				0	15	1					99	14.7	4	240	1630	51.69	0				1	1	6	0	0	80	55	66		66	44	52		1	0	2	0		0	0	0	0	0	0.2	0.5		0	0
1	1473				0	9	1	183	90	26.8745	2.12	77	14.1	0	120	359	37.15	0			0	1	0	6	0	0					159	75	95		1	1	0	0	3	0	0	0	0	2	0.2	0	4	0	0
1	1474				0	21	1					90	14.6	0	120	450	16.85	0			0	1	1	6	0	0	114	66	88						1	2	0	0		0	0	0	0	2	0.4	0		0	0
1	1475				0	9	1	178	89	28.0899	2.07	90	12.6	0	80	224	32.65	0			0	1	0	6	0	0					122	60	84		1	0	0	0		0	0	0	0	2	0.2	0		0	2.5
1	1476				0	9	1	190	100	27.7008	2.28	94	13.5	1	260	873	67.29	1			0	1	1	6	0	0	130	74	98		137	65	84		1	2				0	0	0	0	1	0.2	0		0	0
1	1477				0	15	1	174	123	40.6262	2.34	60	14.7	0	100	276	72.8	0			0	1	0	6	0	0	172	94	119		151	90	106		2	0	1	0		0	0	0	0	2	0.2	0		0	0
1	1478				0	19	1	192	84	22.7865	2.14	100	14	0	170	612	23.85	0			0	1	1	6	0	0	105	69	86						1	2	0	0		0	0	0	0	2	0.3	0	1	0	2
1	1479				0	9	1	176	78	25.1808	1.94	96	13.1	0	110	437	42	0			0	1	1	6	0	0					79	35	44		1	0	1	0		0	0	0	0	2	0.4	0	4	0	0
1	1481				0	19	2	164	64	23.7954	1.7	100	13.9	0	80	210	11.02	0				1	0	5	0	0	113	65	87						1	0	0	0		1	0	0	0	2	0.2	0		0	0
1	1482				0	19	2	170	65	22.4913	1.75	100	14.5	0	320	2544	59.37	0			0	1	1	6	0	0	89	13	48						1	2	0	0		0	0	0	0	2.5	0.6	1	1	3	2
1	1483				0	19	1	194	89	23.6476	2.21	100	14	0	170	372	23.04	0			0	1	1	6	0	0	102	65	79						1	2	0	0		0	0	0	0	2	0.2	0		0	2.5
1	1484				0	12	1	188	102	28.8592	2.28	100	15	0	80	434	9.55	0				1	0	6	0	0	113	79	93						1	2	1	0		0	0	0	0	2	0.2	0		0	0
1	1485				0	9	2	180	75	23.1481	1.94	97	14.1	0	180	1089	49.2	0			0	1	1	5	0	0					78		41		1	0	1	1		0	0	0	0	0	0.6	0		0	0
1	1486				0	12	1	182	102	30.7934	2.23	96	13.1	0	230	1075	72.16	0			0	1	1	6	0	0	148	83	114						1	2	0	1		0	0	0	0	2	0.4	0		0	2.5
1	1487				0	17	1	170	85	29.4118	1.97	73		0	155	954	37.26	0			0	1	0	5	0	0	109	66	82						1	0	0	0		4	0	0	0	2	0.3	0	4	0	0
1	1488				0	12	2	162	40	15.2416	1.38	98	10.5	0	50	124	3.8	0			0	1	0	5	0	0	141	62	70						1	0	3	0		0	0	0	0	2	0.2	0		0	0
1	1489				0	12	2							0	240	1586	38.95	0			0	1	1	5	6	0					135	62	97		1	1	0	0	1	6	0	0	0	0	0.5	0	1	0	0
1	1491				0	12	2							4	150	361		0			0	1	0	5	0	0	97	66	78		77	53	55		1	0	0	0		1	0	0	0	0	0.8	2.5	1	0	4
1	1492				0	12	1	173	65	21.7181	1.78	84	14.3	0	400	2050	97.69	0			0	1	1	6	0	0	140	73	97						1	0	0	0		4	0	0	0	1	0.2	0	1	0	2
1	1493				0	12	1	172	75	25.3515	1.88	57	9.5	0	400	2318	90.85	0			0	1	1	6	0	0	127	75	103		129	75	95		1	1	0	0	3	0	0	0	0	1	0.2	0	1	0	0
1	1494				0	15	2	163	63	23.7118	1.68	95	11.4	0	100	126	11.92	0			0	1	0	5	0	0	117	61	84		160	72	77		2	0	2	0		0	0	0	0	0	0.1	0		0	2
1	1495				0	12	2	164	78	29.0006	1.85	100	13	0	40	138	6.42	0				2	0	5	0	0	123	54	82						1	0	4	0		0	0	0	0	0	0.2	0	1	1	0
1	1496				0	12	1	185	88	25.7122	2.12	84	14.7	0	420	2118	53.06	0			0	1	1	6	0	0					138	75	105		1	0	0	0		0	0	0	0	2	0.4	0	1	0	0
1	1497				0	12	1	175	65	21.2245	1.79	100	15.3	0	200	1088	28.94	0			0	1	1	6	0	0					91	66	76		1	1	1	0	1	0	0	1	0	2	0.2	0	1	2	3
1	1498				0	16	1	176	81	26.1493	1.97	74	12.8	0	240	846	59	0			0	1	1	6	0	0					118	71	91		1	0	1	0		0	0	0	0	2	0.4	0		0	0
1	1499				0	21	1	176	81	26.1493	1.97	100	15.8	0	285	624	25.93	0			0	1	1	6	0	0					137	72	101		1	0	3			0	0	0	0	2	0.6	0	1	0	0
1	1500				0	12	1	173	115	38.4243	2.26	95	15.9	0	180	577	62.74	0				2	0	6	0	0	120	70	88		117	76	92		1	2	1	0		0	0	0	0	2	0.4	0		0	0
1	1501				0	21	1	187	91	26.023	2.17	89	15.9	0	360	753	59.13	0			0	1	1	6	0	0					143	83	111		1	0	2	0		0	0	0	0	2	0.6	0	1	0	2.5
1	1502				0	16	1	176	60	19.3698	1.74	92	11.9	0	110	620	12.25	0				2	0	6	0	0					124	67	91		1	1	1	0	1	0	0	0	0	2	0.2	0	4	0	0
1	1503				0	16	1	170	60	20.7612	1.69	74	10.5	0	110	579	17.92	0			0	1	0	6	0	0					123	78	98		1	1	0	0	1	0	0	0	0	2	0.2	0		0	2.5
1	1504				0	21	2	178	80	25.2493	1.98	42	12.2	4	120	348	15.81	0			0	1	0	5	0	0					130	75	94		1	0	2	0		0	0	0	0	2	0.2	0	2	0	2
1	1505				0	17	2	178	70	22.0932	1.87	100	9.5	0	50	182	7.88	1				1	0	5	0	0	71	34	49						1	0	1	0		0	0	0	0	2	0.2	0		0	0
1	1506				0	12	1	186	77	22.2569	2.01	21	15.8	0	200	933	17.5	0				2	1	6	0	0	109	60	77		128	76	87		1	0	1	2		0	0	0	0	1	0.3	0		0	0
1	1507				0	12	1	186				89	16.2	0	170	917	45.05	1			0	1	1	6	0	0									1	2	1	0		0	0	0	0	2	0.2	0	1	0	0
1	1508				0	15	1	175	94	30.6939	2.09	84	15.3	0	130	588	44.68	0			0	1	0	6	0	0	190	81	115		155	72	107		2	1	0	0	3	0	0	0	0	0	0.2	0	1	0	0
1	1509				0	15	1	168	70	24.8016	1.79	100	13.7	0	150	534	36.03	0			0	1	1	6	0	0	215	78	118		184	71	111		2	1	0	0	1	0	0	0	0	2	0.2	0	4	0	0
1	1510				0	15	1	173	93	31.0735	2.07	100	17.1	0	60	96	25.06	0			0	1	0	5	0	0	128	76	98		123	80	100		2	0	0	0		0	0	0	1	2	0.2	0	1	2	2
1	1511				0	15	1	178	82	25.8806	2	100	14.9	0	100	300	52.07	0			0	1	1	6	0	0	113	69	84						2	0	2	0		0	0	1	0	2	0.3	0		0	0
1	1512				0	9	1	173	76	25.3934	1.9	100	15.7	0	130	547	29	0			0	1	1	6	0	0					98	62	59		1	1	0	0	1	0	0	0	0	2	0.6	0	1	0	0
1	1513				0	16	1	178	108	34.0866	2.25	96	15.4	0	65	258	10.12	0			0	1	0	6	0	0	127	95	118						1	1	1	0	2	0	0	0	0	2	0.2	0		0	0
1	1514				0	12	2	174	104	34.3506	2.18	100	11.6	0	120	511	41.34	0			0	1	0	5	0	0									1	1	0	0	1	0	0	0	0	0	0.2	0		0	3
1	1515				0	9	1	175	82	26.7755	1.98	100	15.9	0	80	240	16.14	0				2	0	6	0	0	166	48	65						1	1	0	0	2	0	0	0	0	2	0.2	0	1	0	2
1	1516				0	9	1							0	140	450	59.3	0			0	1	1	5	0	0									1	2	0	1		0	0	0	0	2	0.4	2	1	0	0
1	1517				0	15	1	171	73	24.9649	1.85	100	14.9	0	250	944	56.96	0			0	1	1	6	0	0	140	84	108		125	86	81		2	0	1	1		0	0	0	0	2	0.6	0		0	0
1	1518				0	16	1	170	67	23.1834	1.78	100	12.7	0	160	858	38.1	0			0	1	1	6	0	0	110	69	86						1	1	0	0	3	4	0	0	0	2	0.2	0		0	0
1	1519				0	16	1	175	74	24.1633	1.89			0	80	174	16.6	0				2	0	6	0	0					114	63	81		1	0	0	0		0	0	0	0	2	0.2	0		0	0
1	1520				0	15	1	177	80	25.5354	1.97	74	15.6	0	120	389	29.97	0			0	1	0	6	0	0	173	96	126		149	97	108		2	0	1	0		0	0	0	0	2	0.4	0	1	0	1
1	1521				0	15	1	169	117	40.965	2.24	100	15.9	0	150	391	103.03	0			0	1	1	6	0	0	125	79	97		134	78	93		2	0	2			0	0	0	0	2	0.4	0		0	0
1	1522				0	16	2	161	71	27.3909	1.75		15.3	4	90	840	19	0			0	1	0	5	0	0					100	57	67		1	1	0	0	1	0	0	0	0	2	0.2	0	4	0	1.5
1	1523				0	15	1	180	124	38.2716	2.41	100	15.1	0	75	712	100.98	0			0	1	1	6	0	0	177	87	108		153	65	109		2	0	0	0		0	0	0	0	2	0.4	0	1	2	2
1	1524				0	17	1	186	89	25.7255	2.14	98	14.4	0	140	581	48.7	0				1	0	6	0	0					149	68	87		1	1	0	1	1	0	0	0	0	2	0.2	0		0	0
1	1525				0	15	1	176	88	28.4091	2.05	98	15.7	0	470	2243	158.84	0			0	1	1	6	0	0	141	89	114		134	81	104		2	1	0	0	2	0	0	0	0	0	0.9	0	1	0	0
1	1526				0	9	2	172	63	21.2953	1.75	76	12.8	4	90	389	10.86	0			0	1	0	5	0	0					148	75	64		1	1	0	0	1	0	0	0	0	2	0.2	0		0	2
1	1527				0	9	1	177	81	25.8546	1.98	100	14.6	0	100	418	32.46	0			0	1	1	6	0	0					140	67	93		1	0	0	0		4	0	0	0	2	0.2	0	1	0	2.5
1	1528				0	15	1	176	90	29.0548	2.06	89	16.5	0	200	438	50.38	0			0	1	1	6	0	0	162	72	107						2	0	0	1		0	0	0	0	2	0.6	0	4	0	1.5
1	1529				0	12	1	172	75	25.3515	1.88	100	15.1	0	80	194	18.55	0				2	0	6	0	0	136	13	56		128	63	92		1	0	0	0		0	0	0	0	2	0.2	0	4	0	0
1	1530				0	9	2	169	80	28.0102	1.91	99	14.4	0	130	231	11.46	0			0	1	0	5	0	0					181	97	130		1	1	2	1	1	1	0	0	0	2	0.2	0		0	2.5
1	1531				0	15	2	159	79	31.2488	1.81			0	200	1362	41.6	0			0	1	1	5	0	0	139	13	72						1	0	0	0		0	0	0	0	2.5	0.2	0	1	0	0
1	1532				0	10	1	180	85	26.2346	2.05	82	14.4	0	100	263	38.94	0				1	0	6	0	0					165	69	106		1	0	0	0		0	0	0	0	0	0.2	0		0	0
1	1533				0	10	1	180	76	23.4568	1.95		16.8	0	250	556	45.6	1			0	1	0	6	0	0	103	61	71						1	2	0	0		0	0	0	0	1	0.2	0	1	0	0
1	1534				0	9	1	182	93	28.0763	2.15	37	9.7	0	220	1027	63.7	1			0	1	1	6	0	0					89	60	69		1	0	0	0		0	0	0	0	2	0.4	0	1	2	0
1	1536				0	9	1	187	91	26.023	2.17		12.4	0	70	210	31.2	0			0	1	0	6	0	0	72	42	53		80	46	57		1	0	0	0		0	0	0	0	0	0.2	0	1	0	2.5
1	1537				0	15	2	169	50	17.5064	1.56	97	12.8	0	120	300	9.8	0				2	0	5	0	0	130	75	98						1	1	0	1	2	0	0	1	0	2	0.4	0		0	0
1	1538				0	15	2	158	98	39.2565	1.98	100	12.6	0	170	390	49.41	0			0	1	0	5	0	0	115	54	79		139	69	93		1	1	0	0	1	0	0	0	1	2	0.3	0		0	0
1	1539				0	10	2	164	60	22.3081	1.65	100	12.7	0	100	162	23.2	0			0	1	0	5	0	0					118	66	89		1	0	0	0		0	0	0	0	2	0.2	0		0	0
1	1540				0	10	1	182	81	24.4536	2.02	84	14.9	0	450	1740	91	0			0	1	1	6	0	0					162	105	126		1	0	1	0		0	0	0	0	2	1.2	0	1	0	0
1	1541				0	9	1	178	77	24.3025	1.95			1	160	1638	16.39	1			0	1	1	6	0	0	118	68	90						1	2				0	1	1	0	0	0.2	0		0	0
1	1542				0	9	1	172	75	25.3515	1.88	100	15	0	130	501	31.71	0			0	1	1	6	0	0					195	95	79		1	0	0	0		0	0	0	0	2	0.4	0	4	0	0
1	1543				0	9	1	169	67	23.4586	1.77	88	9.4	0	95	314	16.22	0			0	1	1	6	0	0	119	61	85						1	1	2	0	1	0	0	0	0	2	0.4	0	1	0	2.5
1	1544				0	9	1	180	90	27.7778	2.1	100	15	0	150	212	25.08	0			0	1	0	6	0	0									1	1	0	0	2	0	0	0	0	2	0.2	0	1	0	2.5
1	1545				0	9	1	178	100	31.5617	2.18			0	270	756	35.23	0			0	1	1	6	0	0	92	74	82						1	2	0			0	0	0	0	0	0.2	0	1	0	0
1	1546				0	12	1	187	105	30.0266	2.3	92	15.3	0	90	198	32.19	0				2	0	6	0	0									1	0	1	0		0	0	0	0	1	0.2	0	1	2	0
1	1547				0	10	1	186	98	28.327	2.23	93	16.1	0	80	294	20.8	0			0	1	0	6	0	0					110	75	89		1	0	0	0		0	0	0	0	2	0.2	0		0	0
1	1548				0	21	1	170	85	29.4118	1.97	100	15	0	310	1070	60.03	0			0	1	1	6	0	0	127	91	9						1	2	0	0		0	0	0	0	2	0.6	0	1	0	0
1	1549				0	10	2	168	80	28.3447	1.9	47	12.7	0	100	312	23.6	0				2	0	5	0	0					123	76	67		1	0	0	0		0	0	0	0	1	0.2	0	4	0	0
1	1550				0	21	1	189	111	31.0742	2.38	100	14.7	0	50	216	38	0				1	0	6	0	0	102	72	85						1	1	1	1	2	0	0	0	0	2	0.2	0		0	0
1	1551				0	12	1	184	114	33.672	2.36	100	15.4	0	120	222	50.17	0				2	0	6	0	0					123	75	76		1	0	4	0		0	0	0	0	2	0.2	0	4	0	0
1	1552				0	18	1	180	80	24.6914	2	65	13.3	0	90	478	21.52	0				1	0	5	0	0	124	61	86						1	0	0	0		4	0	0	0	1	0.2	0		0	0
1	1553				0	21	2	168	113	40.0368	2.2	100	14.7	0	130	354	17.16	0			0	1	0	5	0	0					127	70	92		1	1	0	0	1	0	0	0	0	2	0.2	0		0	0
1	1554				0	12	1	181	82	25.0298	2.03	78	11.3	1	360	2394	60.2	1			0	1	1	6	0	0					89	10	57		1	1			2	0	1	0	0	2	0.3	0	1	3	3
1	1555				0	9	1	190	111	30.7479	2.39	100	15.4	0	80	99	28.62	0			0	1	0	6	0	0					134	81	58		1	0	0	0		0	0	0	0	2	0.2	0		0	2
1	1556				0	12	2	165	50	18.3655	1.53	100	16.8	0	170	972	19.8	0			0	1	1	5	0	0	124	92	102						1	0	0	1		0	0	0	0	2	0.6	0	1	0	2.5
1	1557				0	10	1	187	100	28.5968	2.26	100	13.9	0	170	660	79.4	0				2	0	6	0	0					123	69	70		1	0	0	0		0	0	0	0	2	0.4	0	1	0	0
1	1558				0	18	1	162	64	24.3865	1.68	100	12.5	0	80	480	42	0			0	1	0	6	0	0	187	63	93		149	67	98		1	1	0	0	2	0	0	0	0	2	0.2	0	4	0	0
1	1559				0	12	1	167	70	25.0995	1.79	100		0	470	3726	65.32	0			0	1	1	6	0	0					126	41	80		1	1	1	0	1	0	0	0	0	2	0.8	0	1	2	2.5
1	1560				0	18	2					86	11.8	0	80	744	36.7	0			0	1	0	5	0	0									1	1	2	0	2	1	0	0	0	1	0.2	0	1	0	1
1	1561				0	21	1	173	82	27.3982	1.96			0		230	3.27	0			0	1	0	6	0	0									2	2	0	0		4	1	1	0	2	0.2	0	1	0	0
1	1562				0	10	2	160	53	20.7031	1.54	100	13.7	0	200	396	12.3	0				1	1	5	0	0					179	101	95		1	0	0	0		0	0	0	0	1	1	0		0	0
1	1563				0	17	1	166	84	30.4834	1.92	83	13.5	0	190	382	27.68	1			0	1	0	6	0	0					116	61	51		1	0	0	0		0	0	0	0	2	0.2	0	1	0	0
1	1564				0	21	1							0	300	906	118.1	0			0	1	1	6	0	0	121	79	97		130	80	103		1	0	0	0		0	0	0	0	0	0.3	0	1	0	0
1	1565				0	14	1					80	7.7	0	570	2964	215.7	1			0	1	1	6	0	0	82	55	62						2	2	0	0		0	0	0	0	0	0.1	0	1	0	0
1	1566				0	21	2					88	13.7	0	200	1115	84.83	0			0	1	1	6	0	0	150	69	99						1	2	0	0		4	0	0	0	2	0.4	0	1	0	2.5
1	1567				0	9	1	188	92	26.0299	2.19	67	14.4	0	90	335	17.93	0			0	1	0	6	0	0					91	42	36		1	1	0	1	3	0	0	0	0	2	0.2	0	4	0	0
1	1568				0	9	1	176	75	24.2123	1.91	91	15	0	190	1018	27.34	0			0	1	1	6	0	0					118	47	56		1	1	0	0	1	0	0	0	0	2	0.4	0	1	0	0
1	1569				0	21	2	167	87	31.1951	1.96			0	230	510	18.74	0			0	1	0	6	0	0	115	66	90		145	66	93		1	1	0	0	1	0	0	0	0	2	0.4	0	1	0	0
1	1570				0	12	1	172	100	33.8021	2.12	53	14.2	0	340	1691	129.89	0			0	1	1	6	0	0	147	76	101		184	84	121		1	2	0	0		0	0	0	0	1	0.8	0		0	0
1	1571				0	15	1	176	117	37.7712	2.31	100	15.5	0	230	1140	84.47	0			0	1	1	6	0	0	165	72	111		87	48	66		2	2	1	0		4	0	0	0	2	0.3	0		0	1.5
1	1572				0	12	1	172	105	35.4922	2.17	77	17.7	0	120	463	61.43	0			0	1	0	6	0	0					121	72	92		1	2	0	0		0	0	0	0	2	0.2	0	1	0	0
1	1573				0	9	1	176	67	21.6296	1.82	99	15.5	0	200	843	33.45	0			0	1	1	6	0	0					123	73	60		1	0	0	0		0	0	0	0	1	0.6	0	4	0	0
1	1574				0	10	1							0	300	708	46.98	0			0	1	1	6	0	0	78	18	55		106	30	69		1	2	0	0		0	0	0	0	2	0.3	0	1	0	0
1	1575				0	9	2	167	50	17.9282	1.55	100	14.2	0	100	160	7.41	0			0	1	0	5	0	0					105	53	38		1	1	0	0	1	0	0	0	0	2	0.2	0	2	0	0
1	1576				0	15	2	165	85	31.2213	1.92	100	11.5	0	170	756	54.52	0			0	1	1	5	0	0	131	61	85						2	2	0	0		0	0	0	0	2	0.3	0		0	0
1	1577				0	15	2	156	60	24.6548	1.59	94	12.7	0	420	1710	45	0			0	1	1	6	0	0	159	69	105						2	2	0	0		0	0	1	0	2	0.5	0	1	0	0
1	1578				0	18	1	186	93	26.8817	2.18	100	15.6	0	110	756	56.8	0			0	1	0	6	0	0	134	77	97		122	80	96		1	0	1	0		0	0	0	0	2	0.4	0		0	0
1	1580				0	21	2	168	78	27.6361	1.88	99	13.4	0	300	4115	177.2	0			0	1	1	6	0	0	169	74	114						1	0	0	1		4	0	1	0	4	1	0	1	0	0
1	1581				0	10	1	180	117	36.1111	2.35	100	13.5	0	200	588	72.9	0			0	1	1	6	0	0					143	78	102		1	1	0	3	3	0	0	0	0	2	0.4	0	3	4	0
1	1582				0	10	1	174	78	25.763	1.93	81	11.7	0	70	222	23.1	0			0	1	0	6	0	0					96	49	67		1	0	0	1		0	0	0	0	1	0.2	0		0	0
1	1583				0	9	1	182	72	21.7365	1.92	84	11.5	0	220	850	39.02	0			0	1	1	6	0	0					129	61	88		1	0	1	0		1	0	0	0	2	0.2	0	1	0	2.5
1	1584				0	10	1	183	80	23.8884	2.02	100	10.9	0	60	162	32.4	0				1	0	6	0	0					91	61	74		1	2	0	0		0	0	0	0	1	0.1	0		0	0
1	1585				0	9	2	163	74	27.852	1.8	87	13.4	0	100	154	15.53	0				2	0	5	0	0					116	59	52		1	0	1	1		0	0	0	0	2	0.2	0	1	0	0
1	1586				0	21	1							0	190	348	17	0			0	1	1	6	0	0	131	47	73						1	0	0	0		0	0	0	0	2	0.2	0		0	0
1	1587				0	14	2	162	64	24.3865	1.68			0	340	1200	46.1	0			0	1	1	6	0	0									1	1	0	0	1	0	0	0	0	1	0.4	0	1	0	2.5
1	1588				0	9	2	168	60	21.2585	1.68	100	15.8	0	100	541	13.82	0			0	1	0	5	0	0	140	77	101		145		59		1	2	0	2		0	0	0	0	2	0.2	0		0	0
1	1589				0	9	1	178	92	29.0367	2.1	99	14.2	0	100	306	8.1	0			0	1	1	6	0	0	144	42	86						1	2	0	0		0	0	0	0	2	0.4	0		0	2
1	1590				0	21	1	181	107	32.6608	2.27	100	13.2	0	220	1434	81.2	0			0	1	1	6	0	0	103	64	78						1	2	0	0		0	0	0	0	2	0.4	0		0	0
1	1591				0	21	2	178	146	46.08	2.56	99	12.7	0	140	953	102.35	1			0	1	0	5	0	0					104	61	81		1	0	0	0		0	0	0	0	1	0.2	0		0	0
1	1592				0	14	1	182				82	10.7	0	570	3163	116.73	0			0	1	1	6	0	0									1	2	0			0	0	0	0	2	0.2	0	1	0	3.5
1	1593				0	15	1	173	98	32.7442	2.11	92	13.3	0	150	1354	135.56	0			0	1	0	6	0	0	122	77	96		116	83	98		2	0	0	0		0	0	0	0	2	0.1	0	1	0	0
1	1594				0	19	1	180	82	25.3086	2.02	77	14.2	0	80	216	11.94	0				1	0	6	0	0	148	78	95						1	2	0	0		1	0	0	0	2.5	0	0		0	0
1	1595				0	19	2	172	63	21.2953	1.75	100	14.3	0	60	120	4.13	0				1	0	5	0	0	142	79	109						1	2	0	0		1	0	0	0	2.5	0.2	0		0	0
1	1596				0	9	1	178	84	26.5118	2.02	29	13.5	0	80	222	14.27	0				2	0	6	0	0					126	69	51		1	1	0	0	2	0	0	0	0	2	0.2	0		0	2.5
1	1597				0	19	2	163	109	41.0253	2.12	100	15	0	110	390	12.35	0				1	0	5	0	0	128	91	110						1	2	1	0		1	0	0	0	2.5	0.2	0		0	0
1	1598				0	9	1	178	100	31.5617	2.18	100	11.6	0	120	702	88.14	1			0	1	1	5	0	0	155	71	100						1	2				0	0	0	0	2	0.4	0		0	0
1	1599				0	19	2	170	80	27.6817	1.92	100	14.9	0	80	114	6.62	0				1	0	5	0	0	145	73	87						1	2	0	1		1	0	0	0	2.5	0.2	0		0	0
1	1600				0	19	2	165	61	22.4059	1.67	100	14.6	0	100	204	5.68	0				1	0	5	0	0	138	90	112						1	2	2	1		1	0	0	0	2.5	0.2	0		0	0
1	1601				0	12	1	180	86	26.5432	2.06	91	14.3	0	120	342	9.75	0			0	1	0	6	0	0	102	59	78		118	70	93		1	0	0	0		0	0	0	0	2	0	0	1	0	0
1	1602				0	12	1	171	85	29.0688	1.97	100	12.7	1	290	2417	254.97	1			0	1	1	5	6	0	151	71	104						1	2				0	1	0	0	2	0.6	1	1	1	2
1	1603				0	14	1	172	80	27.0416	1.93	100	14.7	0	70	137	9.87	0			0	1	0	6	0	0					120	71	93		1	0	1	0		0	0	0	0	2	0.2	0		0	0
1	1604				0	9	1	175	85	27.7551	2.01	100	16.2	0	180	365	28.91	0			0	1	1	6	0	0					144	77	51		1	1	0	0	1	0	0	0	0	2	0.2	0	1	0	0
1	1605				0	15	2	167	58	20.7967	1.65	100	14.4	0	60	168	8.7	0			0	1	0	5	0	0	172	79	114		112	37	72		1	1	0	0	1	0	0	0	0	2	0.2	0		0	0
1	1606				0	15	2	161	65	25.0762	1.69	100		0	60	102	8.2	0				2	0	5	0	0	147	71	99		124	52	86		1	0	0	1		0	0	0	0	2	0.2	0	4	0	2
1	1607				0	10	1	170	58	20.0692	1.67	63	14.3	0	140	234	10.7	0				2	0	6	0	0					116	61	87		1	0	1	0		0	0	0	0	2	0.4	0		0	0
1	1608				0	9	2	168	79	27.9904	1.89	39	10	0	80	177	12.02	0			0	1	0	5	0	0					146	57	54		1	1	0	0	1	0	0	0	0	2	0.2	0	1	0	0
1	1609				0	9	1	169	75	26.2596	1.86			0	190	318	13.93	0			0	1	1	6	0	0	135	89	110		123	83	66		1	2	1	1		0	0	1	0	0	0.4	0	1	0	0
1	1610				0	12	1	171	66	22.571	1.77	60	10	0	170	829	26.19	0			0	1	1	6	0	0	170	64	102						1	2				0	0	0	0	1	0.4	0		0	2.5
1	1611				0	15	2	164	64	23.7954	1.7			0	70			0			0	1	0	5	0	0	139	56	77		101	59	59		1	0	0	0		0	0	0	0	2	0.2	0		0	0
1	1612				0	12	1	182	91	27.4725	2.13	100	16	0	250	1577	62.44	0			0	1	1	6	0	0					129	81	99		1	1	2	1	2	0	0	0	0	2	0.2	0	4	0	2.5
1	1613				0	9	1	180	105	32.4074	2.24	92	13.5	4	110	354	18.78	0			0	1	0	6	0	0					142	73	103		1	0	2	1		0	0	0	0	2	0.2	0		0	2.5
1	1614				0	9	2	168	180	63.7755	2.68	39	14	4	70	971	29.85	0			0	1	0	5	0	0					127	68	65		1	0	1	0		4	0	0	0	2	0.2	0	1	0	3
1	1615				0	10	1	168	90	31.8878	2	81	13.4	0	290	882	62.92	0			0	1	1	6	0	0					134	84	97		1	0	0	0		0	0	0	0	0	0.2	0		0	0
1	1616				0	10	1	178	70	22.0932	1.87			0	80	230	12.67	0			0	1	0	6	0	0					119	80	99		1	0	0	0		0	0	0	0	0	0	1	4	0	0
1	1617				0	10	1	185	135	39.4449	2.54	100	14.6	0	120	348	77.17	0			0	1	0	6	0	0									1	1	1	1	1	0	0	0	0	1	0.2	0	1	0	0
1	1618				0	12	2	172	80	27.0416	1.93	19	14.2	0	130	191	17.44	0			0	1	0	5	0	0	136	77	99		150	76	105		1	0	1	1		0	0	0	0	2	0.2	0		0	0
1	1619				0	15	1	184	93	27.4693	2.16	94	15	0	90	222	29.58	0				1	0	6	0	0	159	73	109		125	71	86		2	1	0	0	1	0	0	0	0	2	0.2	0		0	0
1	1620				0	12	2	169	80	28.0102	1.91	100	13.2	0	110	214	15.67	0			0	1	0	5	0	0	100	64	79		110	61	77		1	0	0	3		0	0	0	0	2	0.2	0	4	0	0
1	1622				0	12	2	153	55	23.4952	1.51		12.2	0	250	1878	51.73	0			0	1	1	5	0	1	128	66	92						1	1	0	0	4	4	0	0	0	2	0.2	0	1	3	2.5
1	1623				0	15	1	182	84	25.3593	2.05	100	14.9	0	270	1584	93.1	0				1	1	6	0	0	143	78	100						2	0	3	0		0	0	0	0	2	0.3	0		0	0
1	1624				0	10	1	180	111	34.2593	2.29	100	12.7	0	240	582	80	0				1	1	6	0	0					127	12	67		1	1	0	0	3	0	0	0	0	2	0.4	0		0	0
1	1625				0	15	2	184					10.7	4	250	994	57.71	0			0	1	1	6	0	0	107	45	60						2	0	0	0		0	0	0	0	1	0.2	0		0	0
1	1626				0	12	1	171	79	27.0169	1.91	96	14.4	0	120	812	34.52	0				2	0	6	0	0	110	66	86						1	1	0	0	2	0	0	0	0	2	0.2	0		0	0
1	1627				0	10	1	174	70	23.1206	1.84	35	13.4	0	160	408	16.9	0			0	1	0	6	0	0					145	92	72		1	0	0	0		0	0	0	0	2	0.2	0	1	1	2
1	1628				0	21	2	158	62	24.8358	1.63	100	12	0	200	516	24.84	0			0	1	1	6	0	0	166	100	128						1	2	0			0	0	0	0	1	0	0	4	0	2.5
1	1629				0	10	1	165	62	22.7732	1.68	100	15.6	0	250	1044	31.51	0			0	1	1	6	0	0	175	66	93		151	78	107		1	1	0	2	3	0	0	0	0	1	0.4	0	4	0	0
1	1630				0	10	1	162	86	32.7694	1.91	100	15	0	190	906	26.01	0			0	1	0	6	0	0	194	87	127		153	77	107		1	1	0	0	2	0	0	0	0	1	0.1	0	2	0	0
1	1631				0	10	1	179	100	31.21	2.19	90	14.5	0	190	1122	30.76	0			0	1	0	5	0	0	162	79	114		130	76	101		1	1	0	2	2	0	0	0	0	1	0.2	0	1	0	0
1	1632				0	21	2	156	72	29.5858	1.72	100	13.9	0	100	178	26.74	0			0	1	0	5	0	0					146	69	97		1	0	1	0		0	0	0	0	2	0.2	0	2	0	0
1	1633				0	9	2	164	63	23.4236	1.69	100	12.4	0	90	189	10.27	0			0	1	0	5	0	0					141	65	59		1	1	0	2	1	1	0	0	0	2	0.2	0		0	0
1	1634				0	9	1	170	60	20.7612	1.69	100	13	0	100	204	13.36	0			0	1	0	6	0	0					104	33	46		1	0	1	1		1	0	0	0	0	0.4	0		0	0
1	1635				0	9	1	175	112	36.5714	2.26	100	11.1	0	140	315	76.91	0			0	1	1	6	0	0					142	61	71		1	2	0	0		0	0	0	0	2	0.2	0		0	0
1	1636				0	10	1	181				100	15.6	0	230	972	28.31	0			0	1	1	6	0	0	112	79	95						1	2	0			0	0	0	0	2	0.6	0		0	0
1	1637				0	9	1	175	82	26.7755	1.98			0	140	793	47.68	0			0	1	1	6	0	0									1	0	0	0		0	0	0	0	2	0.2	0	3	0	0
1	1638				0	15	1	173	100	33.4124	2.13	100	14.7	0	70	75	37.81	0			0	1	0	6	0	0	161	75	107		137	71	83		2	0	0	0		0	0	0	0	2	0.2	0	4	0	0
1	1639				0	15	1	172	83	28.0557	1.96	96	12.8	0	70	57	15.26	0			0	1	0	6	0	0	155	69	88		119	61	64		2	0	0	0		0	0	0	0	2	0.2	0	4	0	2
1	1640				0	17	2	166	114	41.3703	2.19	100	14.1	0	130	420	19.65	0			0	1	0	5	0	0					100	58	77		1	0	0	4		0	0	0	0	2	0.25	2		0	0
1	1641				0	13	2	170	65	22.4913	1.75	97	15.4	0	150	132	7.22	0				1	0	5	0	0					97	56	72		1	0	0	0		0	0	0	0	2	0.2	0.5		0	0
1	1642				0	15	2	168	70	24.8016	1.79	54	12.8	0	70	201	16	0				1	0	5	0	0	120	67	90		129	67	93		2	0	2	0		0	0	0	0	2	0.2	0		0	0
1	1643				0	21	1	192	82	22.2439	2.11	99	16.2	0	220	648	19.18	0			0	1	1	6	0	0					141	87	115		1	0	1	0		0	0	0	0	2	0.4	0	4	0	0
1	1644				0	15	1	180	92	28.3951	2.12	100	17.3	0	390	1625	74.5	0			0	1	1	6	0	0	119	76	96		107	62	76		2	1	0	0	2	0	0	0	0	2	0.8	0		0	0
1	1645				0	10	1	172	66	22.3094	1.78	100	16	0	110	240	10.5	0			0	1	0	6	0	0					155	85	114		1	0	2	0		0	0	0	0	2	0.4	0	1	1.5	0
1	1646				0	12	1	163	55	20.7008	1.58	89	10.5	0	150	673	12.37	0			0	1	1	6	0	0	181	55	99						1	2				0	0	0	0	1	0.2	0		0	2.5
1	1647				0	10	1	178	80	25.2493	1.98	100	12.3	0	180	306	15.28	0			0	1	0	6	0	0	149	77	63						1	2	0	0		0	0	0	0	1	0.4	0		0	0
1	1648				0	15	1	175	84	27.4286	2	40	14	0	110	150	28.6	0			0	1	0	6	0	0	142	70	96		94	45	58		1	0	0	0		0	0	0	0	2	0.2	0	1	2	2
1	1649				0	15	1	176	90	29.0548	2.06	41	14.1	0	240	474	35.6	0			0	1	1	6	0	0	167	52	80		133	67	85		1	2	0	0		0	0	0	0	2	0.6	0		0	0
1	1650				0	12	1	187	89	25.4511	2.15	93	13.8	0	340	1987	59.3	0			0	1	1	6	0	0	105	65	84						1	2	0	0		1	0	0	0	2	0.4	0		0	0
1	1651				0	16	1	164	100	37.1802	2.05			0	300	1302	26.96	0			0	1	1	6	0	0	165	62	94		155	75	105		1	2	0	0		0	0	1	0	0	0.4	0	1	0	0
1	1652				0	16	2	170	73	25.2595	1.84	99	13.3	0	100	552	18.2	0			0	1	0	5	0	0					152	84	111		1	1	5	4	2	0	0	0	0	2	0.2	0		0	0
1	1653				0	16	1	172	100	33.8021	2.12	75	13.3	0	340	1986	37.13	0			0	1	1	6	0	0	108	77	90						1	2	0	0		0	0	0	0	2	0.6	0	1	0	2.5
1	1654				0	17	2					100	14.2	0	80	206	19.45	0			0	1	0	6	0	0					112	64	84		1	0	1	0		0	0	0	0	1	0.2	0	1	0	0
1	1655				0	12	1		80					0	120	508	16.1	0			0	1	1	6	0	0	93	70	80		100	67	62		1	0	1	0		0	0	1	0	2	0.3	1	2	0	0
1	1656				0	16	1	177	95	30.3233	2.12	100	14.2	0	210	703	52.31	0			0	1	0	6	0	0					133	73	98		1	0	0	0		0	0	0	0	1	0.2	0	1	0	0
1	1657				0	12	1	171	54	18.4672	1.63	89	11.4	0	210	1085	15.99	0			0	1	1	6	0	0									1	0	0	0		0	0	0	0	0	0.35	0		0	4
1	1658				0	9	1	178	93	29.3524	2.11		13.7	0	80	118	20.39	0				2	0	6	0	0					118	65	37		1	1	0	1	1	0	0	0	0	2	0.2	0	1	0	0
1	1659				0	9	1	188	100	28.2933	2.27	100	15.6	0	120	295	26.27	0			0	1	0	6	0	0					118	73	95		1	0	0	0		0	0	0	0	2	0.2	0	1	0	2
1	1660				0	9	1	185	95	27.7575	2.19	100	15.1	0	230	861	74.06	0			0	1	1	6	0	0					194	114	149		2	1	0	0	2	0	0	0	0	2	0.4	0		0	0
1	1661				0	12	1	203	127	30.8185	2.65	100	15.4	0	90	250	39.86	0			0	1	0	6	0	0					94	80	86		1	1	1	0	2	0	0	0	0	2	0.2	0		0	0
1	1662				0	12	2	155	66	27.4714	1.65			0	320	2539	33.34	0			0	1	1	5	0	0	144	86	110		168	81	119		1	0	0	0		0	0	0	0	0	0.4	0	1	0	0
1	1663				0	21	1		143					0	380	900	14	0			0	1	1	6	0	0	120	83	100		160	94	126		1	0	0	0		0	0	0	0	1	1.1	0	3	0	0
1	1664				0	15	2	168	68	24.093	1.77	100	12.6	0	300	1023	44.19	0			0	1	1	6	0	0	114	63	85		160	61	100		2	2	0	0		0	0	0	0	2	0	0	4	0	0
1	1665				0	21	1	182	135	40.7559	2.51	100	13.5	1	250	1494	49.28	0			0	1	0	6	0	0	175	83	110		172	97	125		1	0				0	1	0	0	2	0.2	0		0	0
1	1666				0	21	2	168	55	19.487	1.62	100	12.1	0	90	270	11.2	0			0	1	0	5	0	0					105	57	73		1	1	2	0	2	4	0	0	0	2	0.2	0	1	0	2.5
1	1667				0	15	1	172	90	30.4218	2.03	100	12.2	0	140	324	35.53	0			0	1	1	6	0	0	252	99	142		161	92	90		2	0	0	0		0	0	0	0	2	0.2	0		0	0
1	1668				0	21	1	175						0	320	1570	43.1	0			0	1	1	6	0	0									1	0	1	0		0	0	0	0	1	0.9	0	2	0	0
1	1669				0	9	1	180	130	40.1235	2.45	94	12.8	0	80	153	66.3	0				2	0	6	0	0					121	72	58		1	1	0	0	1	0	0	0	0	2	0.2	0	4	0	0
1	1670				0	9	1	182	71	21.4346	1.91	97	15.4	0	170	443	29.1	0			0	1	1	6	0	0					169	99	97		1	0	2	0		0	0	0	0	2	0.4	0	1	0	2.5
1	1671				0	9	1	181	80	24.4193	2	95	13.9	0	100	235	20.96	0			0	1	0	6	0	0									1	1	2	0	1	0	0	0	0	2	0.2	0	1	0	2.5
1	1672				0	12	1	180	86	26.5432	2.06	78	14.7	0	140	915	31.96	0				2	0	6	0	0	191	88	128		185	88	127		1	1	5	0	1	0	0	0	0	2	0.2	0	3	0	0
1	1673				0	21	2	181	129	39.3761	2.46	100	13.7	0	220	582	28.73	0			0	1	1	5	0	0	109	67	86						1	0	2			0	0	0	0	2	0.6	0	1	2	0
1	1674				0	21	1	165	85	31.2213	1.92	98	13.6	0	370	1614	70.97	1			0	1	1	5	0	0	141	75	101						1	2	0			0	0	0	0	2	0.6	0		0	0
1	1675				0	10	1	181	76	23.1983	1.96	68	16	0	240	630	48.4	0			0	1	1	6	0	0					115	65	85		1	0	1			0	0	0	0	2	0.4	0	1	0	0
1	1676				0	12	1	179	150	46.815	2.6	100	15.4	0	120	456	18.45	0			0	1	0	6	0	0					148	88	79		1	0	0	2		0	0	0	0	2	0.2	0	1	1.5	0
1	1677				0	10	1	172	71	23.9995	1.84	89	15.5	0	230	1020	77	0			0	1	1	6	0	0	151	74	101		131	75	100		1	0	0	0		4	0	0	0	2	0.4	0	1	0	0
1	1678				0	12	2	158	62	24.8358	1.63	93	13.9	0	60	66	1.88	0			0	1	0	5	0	0									1	0	0	0		0	0	0	0	2	0.2	0		0	0
1	1679				0	12	1	178	105	33.1398	2.22	76	15.1	0	380	2046	44.51	0			0	1	1	6	0	0					109	63	51		1	0	2	0		0	0	0	0	2	0.6	0	1	0	0
1	1680				0	12	1	174	73	24.1115	1.87			0	210	924	25.22	0			0	1	1	6	0	0					129	68	89		1	0	1	0		0	0	0	0	1	0.8	0	1	0	0
1	1681				0	9	1	184	85	25.1063	2.08	99	14.5	0	90	110	13.39	0			0	1	0	6	0	0					119	60	58		1	0	0	0		0	0	0	0	2	0.2	0	1	0	0
1	1682				0	9	2	170	88	30.4498	1.99	88	14.8	0	210	539	34.8	0			0	1	1	5	0	0									1	1	0	1	1	0	0	0	0	2	0.4	0	1	0	0
1	1683				0	15	2	167	54	19.3625	1.6	100	13.8	0	80	132	12.49	0			0	1	0	6	0	0	181	68	104		123	57	83		2	0	1	0		0	0	0	0	2	0.2	0	4	0	1
1	1684				0	12	1	175	85	27.7551	2.01	35	15.7	0	240	1225	44.55	0			0	1	1	6	0	0	132	69	82		102	61	77		1	2	0	0		0	0	0	0	2	0.4	0	1	4	0
1	1685				0	18	2	162	68	25.9107	1.73	100	13.4	0	90	124	6.07	0			0	1	0	5	0	0	154	74	108		145	78	109		1	0	0	0		0	0	0	0	2	0.2	0	4	0	0
1	1686				0	12	1	184	101	29.8322	2.24			0	220	972	40.3	1			0	1	0	6	0	0	100	59	78		79	46	63		1	2				0	0	0	0	2	0.2	0	1	3	0
1	1687				0	10	1	178	89	28.0899	2.07			2	160	421	22.12	0				2	0	6	0	0									1	0	1	0		0	0	0	0	2	0.2	0	2	0	0
1	1688				0	9	1	183	77	22.9926	1.99	100	14.8	0	100	86	15.83	0			0	1	0	6	0	0					72	33	55		1	0	0	0		0	0	0	0	2	0.2	0		0	0
1	1689				0	15	1	189	91	25.4752	2.18	94	13.3	0	390	76	15.8	0			0	1	1	6	0	0	170	56	91		139	59	90		2	0	2	0		0	0	0	0	2	0.8	0	4	0	0
1	1690				0	9	1	175	90	29.3878	2.06			0	300	1320	70.2	0			0	1	1	6	0	0									1	0	0	0		0	0	0	0	2	0.4	0	1	0	0
1	1691				0	12	2	165	95	34.8944	2.02	100	14.7	0	90	174	8.25	0			0	1	0	6	0	0					147	83	104		1	0	0	0		0	0	0	0	2	0.2	0	2	0	2
1	1692				0	14	2	174	94	31.0477	2.09	100	14.3	0	290	1800	102.45	0			0	1	1	5	0	0	140	72	98		150	81	108		1	1	3	0	2	0	0	0	0	2	0.6	0	1	2	1.5
1	1693				0	12	2	170	94	32.526	2.05	100	13.1	0	90	264	8.82	0			0	1	0	5	0	0					153	75	104		1	0	0	0		0	0	0	0	2	0.2	0	2	0	0
1	1694				0	12	2	162	52	19.8141	1.54	95	13.7	0	80	156	5.22	0			0	1	0	5	0	0	121	63	86						1	0	1	0		0	0	0	0	2	0.2	0	2	0	0
1	1695				0	14	2	174	90	29.7265	2.05	80	13.3	0	80	180	9.62	0			0	1	0	5	0	0					129	81	102		1	0	0	0		0	0	0	0	0	0.2	0	4	0	2
1	1696				0	15	1	183	80	23.8884	2.02	99	10.8	0	190	368	17.9	0			0	1	1	6	0	0	120	32	64		128	86	104		2	2	0			0	0	0	0	2	0.4	0	2	0	0
1	1697				0	17	2					61	13.5	0	240	868	31.7	0			0	1	1	5	0	0					129	53	61		1	0	2	0		4	0	0	0	1	0.4	0	1	0	2.5
1	1698				0	12	1	178	86	27.143	2.04	35	14.8	0	230	1054	51.6	0			0	1	1	6	0	0					115	55	78		1	0	2	0		0	0	0	0	0	0.2	0		0	0
1	1699				0	10	1	165	98	35.9963	2.04	100	10.7	0	120	508	108.8	0			0	1	0	6	0	0	148	59	97						2	1	0	0	3	0	0	0	0	2	0.4	0		0	0
1	1700				0	9	1	186	89	25.7255	2.14	100	14.7	4	90	281	18.08	0			0	1	0	6	0	0	92	63	56						1	1	2	0	2	0	0	0	0	2	0.2	0		0	3
1	1701				0	16	1	192	101	27.398	2.31	100	15.2	0	170	1140	38.4	0			0	1	0	6	0	0	123	76	99						1	1	0	0	2	0	0	0	0	2	0.2	0	4	0	3
1	1702				0	12	1	184	101	29.8322	2.24	80	9.7	0	230	2225	54.3	1			0	1	1	6	0	0	105	50	71						1	2				0	0	0	0	2	0.4	0	1	0	0
1	1703				0	10	1	184	85	25.1063	2.08		13.8	0	230	932	49.9	0			0	1	1	6	0	0					106	12	61		1	0	0	1		0	0	0	0	2	0.6	0	1	0	0
1	1704				0	21	1							0	200	510	32.1	0			0	1	0	6	0	0					101	88	95		1	0	1	0		0	0	0	0	1	0.2	0		0	0
1	1705				0	12	1					78	13.5	0	320	2818	96.19	0			0	1	1	6	0	0					99	62	78		1	0	0	0		0	0	0	0	2	0.6	0	1	0	0
1	1706				0	21	1	172	72	24.3375	1.85	55	13.6	4	180	665	27.35	0			0	1	0	6	0	0					111	64	68		1	1	2	1	2	0	0	0	0	2	0.2	0		0	0
1	1707				0	15	1	173	85	28.4005	1.99			0	220	685	45.01	0			0	1	1	6	0	0					138	77	105		1	0	4	0		0	0	0	0	1	0.2	0	1	0	0
1	1708				0	9	1	188	85	24.0493	2.11	100	8.6	0	250	1101	55.76	1			0	1	1	6	0	0	134	71	100						1	2	0	1		0	0	1	0	0	0.4	0	1	0	2
1	1709				0	9	2	171	76	25.9909	1.88	95	13.3	0	110	205	11	0			0	1	1	5	0	0					125	55	39		1	0	1			0	0	0	0	1	0.2	0	4	0	2.5
1	1710				0	9	1	184	89	26.2878	2.12	100	16.5	0	150	575	27.59	0			0	1	0	6	0	0					111	67	51		1	2	1	0		0	0	0	0	2	0.2	0		0	0
1	1711				0	9	1	170	100	34.6021	2.11		16	0	180	541	92.92	0			0	1	1	6	0	0					140	82	84		1	0	0	0		0	0	0	0	2	0.4	0	1	0	0
1	1712				0	9	2	170	76	26.2976	1.87	85	13.2	0	80	258	21.52	0			0	1	0	5	0	0					110	49	55		1	0	1	0		0	0	0	0	2	0.2	0	1	0	0
1	1713				0	16	2	153	71	30.3302	1.69	65	14.3	0	90	952	20.48	0			0	1	0	5	0	0									1	1	0	0	4	0	0	0	0	3	0.1	0	1	0	0
1	1714				0	10	1	184	100	29.5369	2.23	100	13.7	0	280	900	63.8	0			0	1	1	6	0	0	100	65	78		135	100	116		1	2				0	0	0	0	2	0.6	0		0	0
1	1715				0	10	1	160	60	23.4375	1.62	72	10.9	0	180	720	36.3	0			0	1	1	6	0	0	93	48	65						1	2				0	0	0	0	2	0.2	0	4	0	0
1	1716				0	10	1	181	72	21.9774	1.92	85	16.2	0	250	660	66.2	0			0	1	1	6	0	0					101	64	55		1	0	2	1		0	0	0	0	2	0.2	0	1	0	0
1	1717				0	10	2	176	166	53.5899	2.68	100	16.1	4	140	355	73.91	0			0	1	0	5	0	0	143	83	109		143		83		1	0	0	0		0	0	0	0	2	0.2	0	1	0	2.5
1	1718				0	10	1	192				100	14.1	0	160	536	37.7	0			0	1	1	6	0	1	144	67	96						1	2	0	0		0	0	0	0	1	0.4	0	1	0	0
1	1719				0	9	1	175					8.7	0	240	2190	43.74	1			0	1	1	6	0	0	103	50	71						1	2	0	0		0	0	0	0	2	0.4	0	1	0	0
1	1720				0	12	1	169	72	25.2092	1.82	97	14.6	0	230	983	30.83	0			0	1	1	6	0	0					89	58	70		1	0	0	1		0	0	0	0	2	0.6	0	1	0	0
2	1				0	2	1							0	134	401	24.17	1			0	1	0	6	0	1	125	64	86	60						0	0	0		0	0	0	0	0	0	0	3	2	2.5
2	2				0	1	1							0	163	310	11.29	1			0	1	0	6	0	1	122	55	80	54						2	2	1		0	0	0	0	0	0	0	2	0	0
2	3				0	2	1	183	88	26.2773	2.1			0	71	326	12.5	1			0	1	0	4	0	1	129	58	82	50						1	2		1	0	0	0	0	0	0	0	3	2.5	0
2	4				0	1	1	187	100	28.5968	2.3			0	141	777	30.65	0			0	1	0	4	0	0	120	84	100	71						1	2	2	3	0	0	0	0	0	0.2	0	4	0	0
2	5				0	1	2	164	64	23.7954	1.7			0	172	272	7.33	0			0	1	0	4	0	0				73	205	84	131			1	0	0	2	0	0	0	0	0	0.3	0	3	2	2
2	6				0	3	2							0	185	471	13.12	1			0	1	0	4	0	1	160	68	104	77						2	0	0		0	0	0	0	0	0	0	1	0	2.5
2	7				0	1	1	193	104	27.9202	2.3			0	161	525	24.89	0			0	1	0	5	0	0	117	86	99	90						2	0	1		1	0	0	0	0	0.2	0	3	0	1
2	8				0	3	2	169	80	28.0102	1.9			0	284	1285	28.91	0			0	1	0	4	0	1	211	80	132	78						2	2	2		0	0	0	0	2.5	0.5	0	2	0	0
2	9				0	3	1	187	102	29.1687	2.3			0	57	178	10.38	0			0	1	0	5	0	0	145	68	96	55						1	0	2	2	0	0	0	0	0	0	0	4	0	0
2	10				0	3	1	183	85	25.3815	2.1			0	37	40	1.88	0			0	1	0	5	0	0	112	82	100	82						0	2	0		0	0	0	0	0	0	0	3	0	0
2	11				0	6	2							0	116	541	14.14	0			0	1	0	5	0	0	155	90								1	2	0	1	0	0	0	0	0	0	0		0	0
2	12				0	3	1	184	82	24.2202	2			0	81	195	6.43	0				2	0	5	0	0	171	87	121	56						1	0	0	1	0	0	0	0	0	0	0	4	0	0
2	13				0	2	1	172	86	29.0698	2			0	42	36	4.32	0			0	1	0	5	0	0										0	0	0		0	0	0	0	0	0	0	2	0	0
2	14				0	1	2	170	85	29.4118	2			0	122	129	11.43	0			0	1	0	4	0	0	180	103	122	98				94		2	0	0		0	0	0	0	0	0.2	0	4	0	0
2	15				0	1	1	188	85	24.0493	2.1			0	76	127	8.46	0			0	1	0	5	0	0	224	98	147	79						0	3	0		0	0	0	0	0	0	0	4	0	2.5
2	16				0	3	1							0	60	252	9.15	0			0	1	0	5	0	0	126	68	94	73						0	3	0		0	0	0	0	0	0	0	1	0	0
2	17				0	1	1	179	70	21.847	1.9			0	47	110	3.56	0			0	1	0	5	0	0	125	72	94	58						0	2	0		0	0	0	0	0	0	0	4	0	0
2	18				0	4	1	178	100	31.5617	2.2			0	43	130	9.23	0			0	1	0	5	0	0	120	88	97	88						0	0	0		0	0	0	0	0	0	0	3	0	0
2	19				0	3	2	152	79	34.1932	1.8			0	153	1169	19.46	0			0	1	1	4	6	0	180	91	129	88						0	2	3		2	1	0	0	2.5	0.5	0	3	0	0
2	20				0	1	1	173	107	35.7513	2.2			0	148	544	50.27	0			0	1	0	5	0	0	141	58	92	83						2	0	3		0	0	0	0	0	0.2	0	1	0	2.5
2	21				0	1	1	172	65	21.9713	1.8			0	64	129	3.37	0			0	1	0	5	0	0	190	78	117	71						0	1	0		0	0	0	0	0	0.2	0	3	0	0
2	22				0	3	2	172	75	25.3515	1.9			0	76	368	7.76	0			0	1	0	5	0	0	166	75	116	65						2	0	0		0	0	1	0	0	0.2	0	3	0	0
2	23				0		1							0				0					0		0	0										0	2	0		0	0	0	0	0	0	0		0	0
2	24				0	3	1	188	75	21.22	2			0	47	151	2.68	0			0	1	0	5	0	0	112	64	84	68						0	0	0		0	0	0	0	2.5	0.5	0	4	0	0
2	25				0	1	2							0	83	235	25.22	0			0	1	0	4	0	0	82	42	57	66						1	0	2	2	0	0	0	0	0	0.2	0		0	3.5
2	26				0	3	1	182	77	23.246	2			0	98	346	4.36	1			0	1	0	5	0	1	112	80	95	97						2				0	0	0	0	0	0	0	4	0	0
2	28				0	3	2	172	88	29.7458	2			0	35	65	4.88	0			0	1	0	4	0	0	131	83	105	92						0	2	0		0	0	0	0	0	0	0	2	0	2
2	29				0	3	2	164	58	21.5645	1.6			0	184	1173	11.22	0			0	1	1	4	5	0	168	94	127	105						0	0	0		0	0	0	0	0	0	0	4	0	0
2	30				0	3	1	180	108	33.3333	2.3			0	42	75	6.2	0			0	1	0	5	0	0	128	72	105	146						0	0	0		0	0	0	0	0	0	0	4	0	0
2	31				0	3	2	164	80	29.7442	1.9			0	33	40	3.58	0			0	1	0	4	0	0	109	57	77	57						0	0	0		0	0	0	0	0	0	0	2	0	0
2	32				0	3	2	168	65	23.03	1.7			0	30	19	1.6	0			0	1	0	4	0	0	164	86	117	78						0	1	0		0	0	0	0	0	0	0	3	0	0
2	33				0	3	2	165	97	35.629	2			5	263	937	19.43	0			0	1	0	4	6	1	120	54	79	69						2				1	1	0	0	0	0	0	1	2.5	3
2	34				0	1	1	187	87	24.8792	2.1			0	44	80	3.92	0				2	0	5	0	0	106	72	90	63						0	2	0		0	0	0	0	0	0.2	0	4	0	0
2	35				0	3	1	175	86	28.0816	2			0	136	491	14.66	0			0	1	1	4	6	0	135	65	92	91						0	0	0		0	0	0	0	0	0.2	0	3	0	0
2	36				0	2	1	173	144	48.1139	2.5			0	115	353	25.19	0			0	1	1	5	0	0	119	64	86	68						0	0	0		0	0	0	0	0	0	0	4	0	0
2	37				0	2	2	160	71	27.7344	1.7			0	100	878	10.03	0			0	1	1	5	6	0	119	72	74	67						2	2	2		0	0	0	0	0	0	0	1	2	0
2	38				0	3	2	163	60	22.5827	1.6			0	220	1253	25.47	0			0	1	1	5	0	0	107	52	77	80						2	0	1		0	0	0	0	0	0.2	0	2	0	0
2	39				0	6	1	175	74	24.1633	1.9			0	246	1821	47.8	0			0	1	0	6	0	0	101	75	89	115						0	1	2		0	0	0	0	0	0	0	4	0	0
2	40				0	2	1	187	105	30.0266	2.3			0	59	64	5.82	0			0	1	0	5	0	0	97	53	71	85						0	0	1		0	0	0	0	0	0	0	3	0	0
2	41				0	3	1							0	132	1249	15.51	0			0	1	1	5	0	0	144	81	111	77						0	1	0		0	0	0	0	0	0	0	2	0	1
2	42				0	3	1	185	82	23.9591	2.1			0	73	249	8.04	0			0	1	0	5	0	0	160	87	120	82						1	2	2	3	0	0	0	0	0	0	0	1	0	0
2	43				0	7	2	160	79	30.8594	1.8			0	200	1389	35.95	0			0	1		4	5	0										2	0	2		0	0	0	0	0	0.2	0	4	0	0
2	44				0	1	2	168	105	37.2024	2.1			0	80	219	12.58	0			0	1	0	4	0	0	136	86	109	60						0	2	0		0	0	0	0	0	0.2	0	1	0	3
2	45				0	1	1	180	80	24.6914	2			0	71	117	5.6	0			0	1	0	5	0	0	143	91	104	75						2	0	0		0	0	0	0	0	0	0	3	0	2.5
2	46				0	1	1	189	86	24.0755	2.1			0	211	727	13.04	1			0	1	0	5	0	1	131	63	91	59						2	0	0		0	0	0	0	0	0.2	0	3	0	0
2	47				0	2	2	172	99	33.464	2.1			0	58	104	7.52	0			0	1	0	4	0	0	154	101	128	87						0	2	0		0	0	0	0	0	0	0	3	0	0
2	48				0	3	1	175	75	24.4898	1.9			0	60	121	8.82	0			0	1	0	5	0	0	157	86	115	77						1	0	0	2	0	0	0	0	0	0	0	1	0	0
2	49				0	3	1	176	109	35.1885	2.2			0	52	93	9.37	0			0	1	0	5	0	0	93	71	82	162						0	2	0		0	0	0	0	0	0	0	4	0	0
2	50				0	1	1	165	75	27.5482	1.8			0	224	765	16.81	1			0	1	1	5	0	1	97	51	64	95						2	0	1		0	0	0	0	0	0.4	0	4	0	2.5
2	51				0	3	1	182	89	26.8687	2.1			0	99	403	20.64	0			0	1	0	5	0	0	152	82	113	58						1	0	0	3	0	0	0	0	0	0.2	0	1	0	0
2	52				0	5	1	178	94	29.668	2.1			0	316	2538	42.21	0			0	1	1	5	0	0	111	78	92	67						0	0	0		0	0	0	0	0	0	0	4	0	0
2	53				0	1	1	167	87	31.1951	2			0	116	189	9.72	0			0	1	0	5	0	0	111	73	91	71						1	0	1	1	0	0	0	0	0	0.2	0	2	0	0
2	54				0	5	1	178	108	34.0866	2.2			0	230	1162	42.06	0			0	1	0	5	0	0										1	3	0	8	0	0	0	0	0	0	0		0	0
2	55				0	5	1	168	79	27.9904	1.9			0	172	1801	25.47	0			0	1	0	5	0	0	118	75	96	57						2		0		0	0	0	0	0	0	0	4	0	0
2	56				0	2	1	180	140	43.2099	2.5			0	86	477	44.26	0			0	1	0	5	0	0	127	65	92	78						1	0	0	3	0	0	0	0	0	0	0	3	0	2
2	57				0	2	1	186	121	34.9751	2.4			0	43	60	6.79	0			0	1	0	5	0	0										0	0	0		0	0	0	0	0	0	0	3	0	0
2	58				0	3	1	184	91	26.8785	2.1			0	245	795	27.98	0			0	1	0	5	0	0	115	71	89	74						1	1	3	8	0	0	0	0	0	0	0	4	0	0
2	59				0	2	2	150	70	31.1111	1.7			1	145	629	13.55	0			0	1	0	4	5	0	107	79	92	81						1	0	1	3	0	1	0	0	0	0	0	4	0	2
2	60				0	1	2	166	69	25.0399	1.8			0	62	561	8.32	0			0	1	1	5	0	0	122	69	90	67						2				0	0	0	0	0	0.2	0	4	0	2
2	61				0	2	2	175	80	26.1224	2			0	53	156	4.35	0			0	1	0	4	0	0	95	39	69	72						1	0	0	2	0	0	0	0	0	0	0	2	0	0
2	62				0	3	2							0	61	80	7.5	0			0	1	0	4	0	0	116	70	91	65						0	3	0		0	0	0	0	0	0	0	4	0	4
2	63				0	1	1	169	80	28.0102	1.9			0	256	650	21.82	0			0	1	0	5	0	0	118	53	79	103						2	1	0		0	0	1	0	0	0.4	0	4	0	2.5
2	64				0	3	1	174	95	31.378	2.1			0	39	99	5	0			0	1	0	5	0	0	145	68	100	78						0	0	0		0	0	0	0	0	0	0	4	0	0
2	65				0	3	1	184			2.1			0	394	2080	39.24	0			0	1	1	5	0	0										2	0	2		0	0	1	0	0	0	0	4	0	0
2	66				0	2	1	170	78	26.9896	1.9			0	119	463	11.49	0			0	1	1	5	0	0	122	85	103	58	155	81	109	63		0	0	0		0	0	0	0	0	0	0	3	0	0
2	67				0	3	1	172	78	26.3656	1.9			0	170	1226	34.21	0			0	1	1	5	6	0	112	71	88	57						1	2	0	1	0	0	0	0	0	0.4	0	4	0	2.5
2	68				0	3	2	165	72	26.4463	1.8			0	29	20	2.53	0			0	1	0	4	0	0	147	74	104	78						0	2	0		0	0	0	0	0	0	0	2	0	1
2	69				0	3	1	190	140	38.7812	2.6			3	195	570	31.01	0			0	1	0	5	0	1	124	87	102	64						1	0	3	3	0	1	0	0	0	0	0	1	0	0
2	70				0	3	2	160	70	27.3437				0	127	554	19.32	0			0	1	0	4	0	0	125	47	78	54						1	2	0	7	0	0	0	0	0	0	0		0	0
2	71				0	3	1	170	95	32.872	2.1			0	42	105	6.65	0			0	1	0	5	0	0	117	77	98	65						0	0	0		0	0	0	0	0	0	0	3	0	1.5
2	72				0	3	1	183	80	23.8884				1	135	737	14.02	0			0	1	0	5	0	0	101	77	88	59						1	1	0	1	0	1	0	0	0	0	0	2	0	1
2	73				0	3	1	170	84	29.0657				0	86	154	8.77	0			0	1	1	5	0	0	125	95	87							0	2	1		0	0	0	0	0	0.2	0	3	0	0
2	74				0	3	1	170	94	32.526	2.1			0	65	60	9.56	0			0	1	0	5	0	0	154	85	111	63						0	1	0		0	0	0	0	0	0	0	4	0	3
2	75				0	2	1							0	70	117	8.29	0			0	1	0	5	0	0	161	66	107	50						1	1	0	1	0	0	0	0	0	0	0	4	0	0
2	76				0	2	1	165	63	23.1405	1.7			0	109	308	11.04	0			0	1	1	5	0	0	164	63	106	65						0	1	0		0	0	0	0	0	0	0	3	0	0
2	77				0	6	2	162	74	28.1969	1.8			0		376	14.74	0			0	1	0	5	0	0	171	72	108	72						1	0	0	3	0	0	0	0	0	0	0	4	0	0
2	78				0	3	2	170	58	20.0692	1.7			0	42	115	1.9	0			0	1	0	4	0	0	189	95	132	70						0	0	0		0	0	0	0	0	0	0	3	0	2.5
2	79				0	2	1	167	81	29.0437	1.9			0	144	895	16.59	0			0	1	1	5	0	0	91	61	76	67						0	0	0		0	0	0	0	0	0	0	3	0	0
2	80				0	3	1	180	77	23.7654	2			0	352	1905	42.97	0			0	1	1	5	0	0	145	76	98	62						1	1	0	1	0	0	0	0	0	0.1	1	4	0	0
2	81				0	2	1	170	82	28.3737	1.9			0	44	35	5.6	0			0	1	0	5	0	0	122	70	94	81						0	0	0		0	0	0	0	0	0	0	3	0	0
2	83				0	3	1	170	95	32.872	2.1			0	55	55	7.76	0			0	1	0	5	0	0	191	86	125	69						0	0	0		0	0	0	0	0	0	0	1	0	0
2	84				0	7	1	187	97	27.7389	2.2			0	74	332	10.85	0			0	1	0	5	0	0	135	68	93	68						0	0	0		0	0	0	0	0	0	0	4	0	0
2	85				0	2	1	182	82	24.7555				0	72	99	6.05	0			0	1	0	5	0	0	139	102	119	85						0	0	1		0	0	0	0	0	0	0	3	0	0
2	86				0	2	1	178	85	26.8274	2			0	85	179	9	0			0	1	0	5	0	0										1	0	0	1	0	0	0	0	0	0	0	3	4	0
2	88				0	3	1	176	83	26.7949	2			0	54	186	6.35	0			0	1	0	5	0	0	133	63	93	55						1	1	0	2	0	0	0	0	0	0	0	3	0	0
2	89				0	3	2	168	84	29.7619	1.9			0	102			0			0	1	0	4	0	0										1	2	0	2	0	0	0	0	0	0	0	4	0	0
2	90				0	3	2	168	70	24.8016	1.8			0	60	28	3.84	0			0	1	0	4	0	0	150	78	106	73						0	3	0		0	0	0	0	0	0	0		0	0
2	91				0	3	2	162	70	26.6728	1.7			0	80	199	8.05	0			0	1	0	4	0	0	154	59	93	79						1	2	3	3	0	0	0	0	0	0	0	3	0	0
2	92				0	7	1	188	118	33.3861	2.4			0	226	1428	66.58	0			0	1	0	5	0	0	117	82	98	75						1	0	0	3	0	0	0	0	0	0.4	0	2	0	2
2	93				0	6	1	178	69	21.7776	1.9			0	158	357	8.45	0			0	1	1	5	0	0	144	81	109	64						1	1	2	1	0	0	0	0	0	0.6	0		0	0
2	94				0	2	2							0	53	37	2.62	0			0	1	0	4	0	0	128	69	92							0	2	1		0	0	0	0	0	0	0		0	0
2	97				0	2	1	174	84	27.7447	2			0	111	297	20.01	0			0	1	1	6	0	0	127	70	94	86						2	0	0		0	0	0	0	0	0	0	4	0	0
2	98				0	2	1	197	105	27.0556	2.4			0	60	115	8.49	0			0	1	0	5	0	0	101	68	87	74						0	0	0		0	0	0	0	0	0	0		0	0
2	99				0	2	2	168	70	24.8016	1.8			0	55	82	5.45	0			0	1	0	4	0	0	101	66	83	78						0	2	1		0	0	0	0	0	0	0	3	0	0
2	100				0	2	1	190	90	24.9307	2.2			0	74	155	10.59	0			0	1	0	5	0	0	140	77	103	86						0	0	0		0	0	0	0	0	0	0	3	0	0
2	101				0	7	1	174	80	26.4236	1.9			0	95	119	8.61	0			0	1	0	5	0	0	110	71	87	67						0	1	0		0	0	0	0	0	0	0	4	0	0
2	102				0	1	2	165	80	29.3848	1.9			0	133	593	50.42	0			0	1	0	4	0	0	109	58	78	65						1	0	0	5	0	0	0	0	0	0.2	0	2	0	3.5
2	103				0	2	2	160	67	26.1719	1.7			0	53	104	5.19	0			0	1	0	4	0	0	147	97	124	143						0	0	0		0	0	0	0	0	0	0	4	0	0
2	105				0	5	2	156	70	28.764	1.7			0	35	267	5.92	0			0	1	0	5	0	0	172	74	107	57						0	0	2		0	0	0	0	0	0	0	4	0	0
2	106				0	1	1		98					0	79	180	11.42	0			0	1	1	5	0	0	120	72	91	57						2	0	0		0	0	0	0	0	0	0		0	0
2	107				0	5	1	191	97	26.5892	2.3			0	75	544	11.5	0			0	1	0	5	0	0	137	79	102	59						1	0	1	1	0	0	0	0	0	0	0	4	0	0
2	108				0	2	1	193			2.3			0	63	86	7.02	0			0	1	0	5	0	0	107	85	92	79						0	0	0		0	0	0	0	0	0	0	1	2.5	0
2	109				0	1	1	177	72	22.9819	1.9			0	150	158	10.63	1			0	1	0	5	0	0	110	52	73	103	123	47	73	73		0	1	1		0	0	0	0	0	0.2	0	4	0	0
2	110				0	2	1							0	64	375	8.65	0			0	1	0	5	0	0	114	73	90	71						1	0	0	1	0	0	0	0	0	0	0	4	0	0
2	111				0	2	1	190	100	27.7008	2.3			0	127	214	28.33	0			0	1	1	5	0	0	126	81	100	87						2	0	0		0	0	0	0	0	0.2	0	4	0	0
2	112				0	6	2	159	57	22.5466	1.6			0	273	2622	36.05	0			0	1	0	5	0	0	164	82	124	95						0	0	0		0	0	0	0	0	0.2	0	4	0	0
2	113				0	3	2	160	48	18.75	1.5			0	50	109	1.79	0			0	1	0	4	0	0										0	2	0		0	0	0	0	0	0	0		0	0
2	114				0	5	1	172	89	30.0838	2			0	236	986	57.34	0			0	1	1	5	6	0	146	82	109	85						1	0		1	0	0	0	0	0	0	0		0	0
2	115				0	5	1	165	80	29.3848	1.9			0	58	66	7.49	0			0	1	0	5	0	0	104	64	81	70						0	0	0		0	0	0	0	0	0	0	4	0	0
2	116				0	2	1	175	76	24.8163	1.9			0	280	863	21.34	0			0	1	1	5	6	0	109	61	80	52						0	0	2		0	0	0	0	0	0	0	1	0	0
2	117				0	2	2	172	109	36.8442	2.2			0	42	132	8.58	0			0	1	0	4	0	0	108	72	87	61						0	2	0		0	0	0	0	0	0.2	0	3	0	0
2	118				0	3	1	176	140	45.1963	2.5			5	43	41	7.15	0			0	1	0	5	0	0	106	81	91	62						0	2	0		0	1	0	0	0	0	0		0	2.5
2	119				0	3	2	150	56	24.8889	1.5			0	54	26	4.07	0			0	1	0	4	0	0										0	2	0		0	0	0	0	0	0	0	4	0	2
2	120				0	3	1	194	100	26.5703	2.3			1	73	98	12.63	0			0	1	0	5	0	0	141	97	120	81						2	0	3		0	1	0	0	0	0	0	2	0	1
2	121				0	3	2	155	65	27.0552	1.6			1	40	53	2.3	0			0	1	0	4	0	0	152	54	91	50						2	0	3		0	1	0	0	0	0	0	2	0	0
2	122				0	3	1	182	96	28.982	2.2			0	61	32	6.56	0			0	1	0	5	0	0	151	74	101	42						0	2	0		0	0	0	0	0	0	0	4	0	0
2	123				0	3	1	186	55	15.8978	1.7			0	73	43	1.64	0			0	1	0	5	0	0	130		70	63						0	0	0		0	0	0	0	0	0	0	2	0	0
2	124				0	3	2	160	75	29.2969	1.8			0	50	90	3.69	0			0	1	0	4	0	0										0	0	0		0	0	0	0	0	0	0	2	0	0
2	125				0	3	1	172	86	29.0698	2			0	70	278	7.7	0			0	1	1	5	0	0										2	0	0		0	0	0	0	0	0	0	2	0	0
2	126				0	3	1	171	83	28.3848	2			0	36	80	3.99	0			0	1	0	5	0	0	151	86	113	61						0	0	0		0	0	0	0	0	0	0	2	0	0
2	127				0	3	1	184	76	22.448	2			0	137	103	5.85	0			0	1	0	5	0	0	168	67	107	60						0	2	0		0	0	0	0	0	0	0	3	0	1
2	128				0	3	1	179	85	26.5285	2			0	41	96	3.89	0			0	1	0	5	0	0	155	67	102	59						0	2	0		0	0	0	0	0	0	0		0	2
2	129				0	3	1	183			2.3			0	159	752	24.49	0			0	1	1	5	0	0	118	65	88	53						1	0	0	1	0	0	0	0	0	0	0	4	0	0
2	130				0	3	1	169	70	24.5089	1.8			0	55	69	4.48	0			0	1	0	5	0	0	201	96	138	71						0	1	0		0	0	0	0	0	0	0	4	0	0
2	131				0	6	1	175	88	28.7347	2			0	91	135	6.85	0			0	1	0	5	0	0	173	74	114	76						1	0	0	1	0	0	0	0	0	0	0		0	0
2	132				0	6	2	155	89	37.0447	1.9			1	178	1620	27.65	0			0	1	0	5	4	0	184	78	114	69						1	3	3	3	1	1	0	0	0	0	0		0	0
2	133				0	3	1	196	90	23.4277	2.2			0	37	25	2.4	0			0	1	0	5	0	0										0	1	0		0	0	0	0	0	0	0	4	0	2.5
2	134				0	3	1	172	100	33.8021	2.1			0	64	172	14.84	0			0	1	1	5	0	0	124	77	98	72						2	1	0		0	0	0	0	0	0	0	4	0	0
2	135				0	7	2	154	115	48.4905	2.1			0	107	386	21.87	0			0	1	0	5	0	0	134	88	110	91						0	2	0		0	0	0	0	0	0.2	0	2	0	2.5
2	136				0	3	1	174	80	26.4236	1.9			0	300	775	15.24	1			0	1	0	5	0	0				60	162	73	106	60		0	2	0		0	0	0	0	0	0	0		0	0
2	137				0	3	1	174	76	25.1024	1.9			0	152	712	15.11	0			0	1	1	5	0	0	123	81	100	65						2	0	0		0	0	0	0	0	0	0	4	0	0
2	138				0	3	1	175	72	23.5102	1.9			0	194	800	22.94	0			0	1	1	5	0	0	85	55	64	103						0	1	0		0	0	0	0	0	0	0	4	0	0
2	139				0	6	2	160	63	24.6094	1.7			0	100	71	5.03	0			0	1	0	4	0	0	155	68	104	71						0	0	3		0	0	0	0	0	0	0	4	0	0
2	140				0	6	1	176	90	29.0548	2.1			0	153	1081	22.33	0			0	1	0	5	0	0	134	80	103	75						1	0	0	3	0	0	0	0	0	0	0	4	0	0
2	141				0	1	1	172	77	26.0276	1.9			0	74	109	5.59	0			0	1	0	5	0	0	119	79	96	67						0	2	0		0	0	0	0	0	0.2	0	4	0	0
2	142				0	1	1	173	75	25.0593	1.9			0	218	788	14.91	1			0	1	0	5	0	1	84	54	65	79	123	59	85	79		2	1	0		1	0	1	1	0	0.5	0	2	0	0
2	143				0	3	2	170	97	33.564	2.1			0	73	204	8.73	0			0	1	0	4	0	0	222	86	134	56						1	0	2	1	0	0	0	0	0	0	0	1	0	0
2	144				0	3	1	170	80	27.6817	2			0	65	125	7.46	0			0	1	0	5	0	0	139	77	101	68						0	0	0		0	0	0	0	0	0	0	1	0	0
2	145				0	2	1	170	85	29.4118	2			1	88	428	11.19	0			0	1	0	5	0	0										1	1	0	1	0	1	0	1	0	0.2	0.5	3	0	0
2	146				0	3	1	177	87	27.7698	2			0	99	223	11.3	0			0	1	0	5	0	0	148	58	97	47						1	0	3	3	0	0	0	0	0	0	0	3	0	2.5
2	147				0	6	1	179	75	23.4075	1.9			0	101	200	8.71	0			0	1	0	5	0	0	199	99	137	60						1	0	1	1	0	0	0	0	0	0	0	4	0	0
2	148				0	2	1	170	75	25.9516	1.9			0	42	112	4.11	0			0	1	0	5	0	0	106	73	89	73						0	0	0		0	0	0	0	0	0	0	4	0	0
2	149				0	2	1	186	87	25.1474	2.1			0	77	319	11.04	0			0	1	0	5	0	0	114	70	90	75						1	0	0	1	0	0	0	0	0	0	0	3	0	0
2	150				0	1	2	164	62	23.0518	1.7			0	90	190	7.91	0			0	1	0	4	0	0	140	82	106	64						0	2	0		0	0	0	0	0	0.2	0	2	0	0
2	151				0	7	1	164	72	26.7698	1.8			0	74	473	10.17	0			0	1	0	5	0	0	137	82	104	65						0	0	0		0	0	0	0	0	0	0	3	0	2.5
2	152				0	2	1	190	110	30.4709	2.4			0	52	90	6.19	0			0	1	0	5	0	0	144	90	114	82						0	0	0		0	0	0	0	0	0	0	4	0	0
2	153				0	1	1							0	84	147	7.28	0			0	1	0	5	0	0	146	8	93							1	0	0	1	0	0	0	0	0	0.2	0	4	0	2.5
2	154				0	1	1	191	88	24.1221	2.2			0	201	982	29.32	0			0	1	1	6	0	0	121	61	89	59						2	0	0		0	0	0	0	0	0.2	0	1	2.5	0
2	155				0	4	1	191	105	28.7821	2.3			1	116	818	29.4	0			0	1	0	5	0	0	126	91	107	85						1	0	0	3	0	1	0	0	0	0	0	4	0	3.5
2	156				0	4	1	189	102	28.5546	2.3			1	100	1583	34.34	0			0	1	0	5	0	0										1	2	1	1	0	1	0	1	0	0.2	0	3	4	0
2	157				0	7	1	163	77	28.9811	1.8			0	57	246	10.46	0			0	1	0	5	0	0	136	80	104	61						0	0	0		0	0	0	0	0	0	0	2	0	1
2	158				0	7	1	182	94	28.3782	2.2			0	93	554	16.12	0			0	1	0	5	0	0	117	86	101	83						0	0	3		0	0	0	0	0	0	0	2	0	0
2	159				0	2	1	172	120	40.5625	2.3			0	61	208	16.46	0			0	1	0	5	0	0	137	67	95	72						0	0	1		0	0	0	0	0	0	0	4	0	0
2	160				0	1	1	174	70	23.1206	1.8			0	106	414	7.88	0			0	1	1	5	0	0	150	74	101	48						0	0	1	7	5	1	1	0	0	0	0	4	0	0
2	161				0	4	2	165	105	38.5675	2.1			0	190	890	24.1	0			0	1	1	4	5	0	243	90	147	72						0	0	0		0	0	0	0	0	1	0	4	0	2.5
2	162				0	2	2	154	50	21.0828	1.5			0	32	82	2.17	0			0	1	0	4	0	0	127	62	81	67						0	1	0		0	0	0	0	0	0	0	3	0	0
2	163				0	2	1	183	89	26.5759	2.1			0	42	30	3.55	0			0	1	0	5	0	0	138	78	104	58						0	1	0		0	0	0	0	0	0	0	3	0	0
2	164				0	3	2	162	83	31.6263	1.9			0	45	61	5.38	0			0	1	0	4	0	0	132	81	102	57						0	1	0		0	0	0	0	0	0	0	3	0	0
2	165				0	2	2	160	100	39.0625	2			0	52	129	8.48	0			0	1	0	4	0	0	129	83	104	80						0	0	0		0	0	0	0	0	0	0	4	0	0
2	166				0	7	2	157	72	29.2101	1.7			0	118	1256	18.94	0			0	1	0	4	0	0	144	77	105	95						1	1	0	1	0	0	0	0	0	0.3	0	2	0	0
2	167				0	2	2	160	53	20.7031	1.5			0	38	76	2.51	0			0	1	0	4	0	0	179	81	117	58						0	2	0		0	0	0	0	0	0	0	3	0	2
2	168				0	3	1	160	69	26.9531	1.7			1	158	1166	15.18	0			0	1	1	4	6	0	101	66	82	76						1	0	1	2	0	1	0	0	0	0	0	1	0	2
2	169				0	2	1	172	82	27.7177	2			0	43	59	4.48	0			0	1	0	5	0	0	108	60	79	52						0	1	0		0	0	0	0	0	0	0	4	0	0
2	170				0	2	2							0	26	107	2.38	0			0	1	0	4	0	0										0	0	0		0	0	0	0	0	0	0	2	0	0
2	171				0	4	2	174	78	25.763	1.9			0	43	194	4.29	0			0	1	0	4	0	0	163	78	111	77						0	2	0		0	0	0	0	0	0	0	2	0	0
2	172				0	7	2	170	100	34.6021	2.1			0	78	478	19.3	0			0	1	0	5	0	0	126	86	103	102						1	0	0	7	0	0	0	0	0	0	0	2	0	2.5
2	173				0	4	2	170	92	31.8339	2			1	70	428	8.75	0			0	1	0	4	5	0	152	80	110	60						1	0	0	1	0	1	0	1	0	0.2	0	2	0	0
2	174				0	4	1	185	75	21.9138	2			0	46	74	4.11	0			0	1	0	5	0	0	114	77	93	82						0	0	0		0	0	0	0	0	0	0	4	0	0
2	175				0	6	2	170	68	23.5294	1.8			0	52	109	2.98	0			0	1	0	4	0	0	124	76	92	61						1	1	2	2	0	0	0	0	0	0	0	4	0	0
2	176				0	3	2	165	75	27.5482	1.8			0	37	66	3.12	0			0	1	0	4	0	0	153	68	100	43						0	0	0		0	0	0	0	0	0	0	4	0	0
2	177				0	3	2	170	75	25.9516	1.9			0	95	274	15.28	0			0	1	0	4	0	0	154	77	108	50						1	1	0	3	0	0	0	0	0	0	0		0	0
2	178				0	2	1	190	137	37.9501	2.6			0	103	242	15.74	0			0	1	0	5	0	0	60	44	50	61						1	1	0	5	0	0	0	0	0	0	0	3	0	0
2	179				0	2	1	177	98	31.2809	2.1			0	88	245	12.08	0			0	1	0	5	0	0	150	73	103	52						1	1	0	1	0	0	0	0	0	0	0	3	0	0
2	180				0	2	2	160	65	25.3906	1.7			0	35	51	1.62	0			0	1	0	4	0	0	118	64	86	82						0	2	1		0	0	0	0	0	0	0	2	0	0
2	181				0	7	2	165	68	24.977	1.7			0	116	376	9.83	0			0	1	0	4	0	0	133	62	89	55						0	2	0		0	0	0	0	0	0.2	0	3	0	0
2	182				0	7	1	172	104	35.1541	2.2			1	121	516	24.94	0			0	1	0	5	0	0	133	64	87	59						1	0	0	3	5	1	1	0	0	0	0	4	0	3
2	183				0	3	1	179	85	26.5285	2			0	62	392	10.49	0			0	1	0	5	0	0	99	62	77	60						1	0	3	2	0	0	0	0	0	0	0	4	0	3.5
2	184				0	3	1	193	92	24.6986	2.2			0	66	227	6.66	0			0	1	0	5	0	0	128	86	104	58						1	0	0	2	0	0	1	1	0	0.2	0	4	0	0
2	185				0	3	2	176	105	33.8972	2.2			0	45	143	7.43	0			0	1	0	4	0	0	152	102	125	72						0	0	0		0	0	0	0	0	0	0	2	0	0
2	186				0	6	1	178	68	21.4619	1.8			0	122	270	6.66	0			0	1	1	5	0	0	118	61	84	63						2	0	0		0	0	0	0	0	0.4	0	4	0	0
2	187				0	7	1	176	95	30.6689	2.1			0	97	384	27.47	0			0	1	0	5	0	0										1	0	1	3	0	0	0	0	0	0	0	2	0	0
2	188				0	3	1	176	94	30.3461	2.1			0	55	96	5.95	0			0	1	0	5	0	0	131	68	98	63						0	0	1		0	0	0	0	0	0	0	4	0	0
2	189				0	2	2	153	52	22.2137				0	27	52	0.93	0			0	1	0	4	0	0										0	0	0		0	0	0	0	0	0	0	3	0	0
2	190				0	3	1	170	82	28.3737	1.9			0	130	370	16.81	0			0	1	0	5	0	0	68	37	48	47						1	0	0	3	0	0	0	0	0	0.2	1	4	0	0
2	191				0	1	2	158	59	23.634	1.6			0	237	765	28.41	1			0	1	0	4	0	1	228		95	64	191	57	106	63		2	0	0		0	0	0	0	0	0.2	0	4	0	2.5
2	193				0	2	1	187	72	20.5897	2			0	105	283	12.95	0			0	1	0	5	0	0	110	63	80	67						1	0	0	1	0	0	0	0	0	0	0	4	0	0
2	194				0	3	1	183	120	35.8327	2.4			0	56	149	16.33	0			0	1	0	5	0	0	122	81	97	63						0	1	0		0	0	0	0	0	0	0	4	0	0
2	195				0	5	1	171	82	28.0428	1.9			0	68			0			0	1	0	5	0	0										0	0	0		0	0	0	0	0	0.2	0	4	0	2.5
2	196				0	5	2	163	95	35.756	2			0	87	124	37.75	0			0	1	0	4	0	0	194	99	145	103						0	3	1		0	0	0	0	0	0	0	2	0	0
2	197				0	7	2	163	100	37.6378	2			0	232	1113	52.73	0			0	1	1	4	5	0	147	74	98	78						1	2	1	2	0	0	0	0	0	0.4	0	2	0	0
2	198				0	4	1	175	72	23.5102	1.9			0	95	179	10.71	0			0	1	0	5	0	0	105	65	79	105						0	0	0		0	0	0	0	0	0	0	4	0	2.5
2	199				0	4	2	158	83	33.2479	1.8			0	59	344	9.76	0			0	1	0	4	0	0	181	61	104	57						1	2	2	1	0	0	0	0	0	0.2	0	4	0	0
2	200				0	6	1	185	105	30.6793	2.3			0	125	377	18.11	0			0	1	0	5	0	0	112	65	85	55						1	0	0	5	0	0	0	0	0	0	0	4	0	2
2	201				0	3	1	165	85	31.2213	1.9			0	35	25	4.55	0			0	1	0	5	0	0	141	63	95	58						0	0	0		0	0	0	0	0	0	0	1	0	0
2	202				0	3	2	160	104	40.625	2			0	38	33	5.77	0			0	1	0	4	0	0	201	108	147	77						0	0	0		0	0	0	0	0	0	0	1	0	3
2	203				0	3	1	173	87	29.0688	2			1	140	411	18.25	1			0	1	0	5	0	0	120	77	91	35						2	0	0		0	1	0	0	0	0.2	1	3	0	0
2	204				0	3	1	168	55	19.487	1.6			0	27	28	2	0			0	1	0	5	0	0	135	91	110	61						0	0	0		0	0	0	0	0	0	0	3	0	0
2	205				0	5	1							0	57	139	4.56	0			0	1	0	5	0	0	189	84	123	59						0	2	0		0	0	0	0	0	0	0	3	0	0
2	206				0	5	1	165	57	20.9366	1.6			0	96	722	15.31	0			0	1	1	5	0	0	109	45	68	102						2	1	3		0	0	0	0	0	0	0	1	0	0
2	207				0	4	2	156	64	26.2985	1.6			0	49	261	5.44	0			0	1	0	5	0	0	89	49	68	70						2	0	0		0	0	0	0	2.5	0	0	2	0	0
2	208				0	3	1	183	94	28.0689	2.2			0	40	53	3.95	0			0	1	0	5	0	0	158	87	116	64						0	0	0		0	0	0	0	0	0	0	4	0	0
2	209				0	3	2	162	77	29.34	1.8			0	68	41	6.32	0			0	1	0	5	0	0	163	98	125	80						0	3	0		0	0	0	0	0	0	0	4	0	0
2	210				0	6	2	170	72	24.9135	1.8			0	117	490	12.59	0			0	1	0	5	0	0	182	89	122	60						1	0	0	7	0	0	1	0	0	0	0		0	3.5
2	211				0	6	2	160	75	29.2969	1.8			0	135	201	14.06	0			0	1	0	5	0	0										1	0	0	3	0	0	0	0	0	0	0	3	0	2.5
2	212				0	7	1	176	80	25.8264	2			0	93	566	21.06	0			0	1	0	5	0	0	164	85	116	76						0	1	1		0	0	0	0	0	0.4	0	3	0	0
2	213				0	3	1	183	69	20.6038	1.9			0	24	39	1.19	0			0	1	0	5	0	0	160		85	55						0	0	0		0	0	0	0	0	0	0	4	0	0
2	214				0	3	1	188	73	20.6541	2			0	55	15	1.78	0			0	1	0	5	0	0	171	77	116	98						2	0	1		0	0	0	0	0	0	0	4	0	0
2	216				0	7	1	172	83	28.0557	2			0	200	2184	63.86	0			0	1	1	5	6	0	215	83	133	67						1	0	0	3	0	0	0	0	2.5	0.2	0	4	0	0
2	217				0	7	1	178	102	32.1929	2.2			0	66	232	14.13	0			0	1	1	5	0	0	145	86	107	62						0	0	0		0	0	0	0	2.5	0.2	0	4	0	0
2	218				0	3	2	168	81	28.699	1.9			0	137	603	13.39	0			0	1	1	4	0	0	138	74	102	58						1	0	0	2	0	0	0	0	0	0	0	4	0	0
2	219				0	3	1	178	90	28.4055	2.1			0	41	17	5.03	0			0	1	0	5	0	0	117	75	97	107						0	0	1		0	0	0	0	0	0	0	4	0	0
2	220				0	2	2	172	80	27.0416	1.9			0	56	233	5.8	0			0	1	0	5	0	0	118	47	81	60						1	0	0	1	0	0	0	0	0	0	0	3	0	0
2	221				0	2	1	178	119	37.5584	2.3			0	85	96	10.84	0			0	1	0	5	0	0	157	74	106	61						0	0	0		0	0	0	0	0	0	0	3	0	0
2	222				0	6	2	156	80	32.8731	1.8			0	117	320	14.03	0			0	1	1	5	0	0	146	77	107	102						0	1	0		0	0	0	0	0	0.2	0		0	2.5
2	223				0	2	1	185	97	28.3419	2.2			0	52	59	4.62	0			0	1	0	5	0	0	119	70	90	62						0	0	0		0	0	0	0	0	0	0	3	0	0
2	224				0	4	1	170	90	31.1419	2			0	40	1429	41.63	1			0	1	1	5	0	0	130	53	83	48						2		0		0	0	0	0	2.5	0	0	1	0	0
2	225				0	2	1	177	88	28.089	2.1			0	53	256	7.81	0			0	1	0	5	0	0	167	99	126	90						1	0	0	1	0	0	0	0	0	0.3	0	3	0	0
2	226				0	2	1	175	75	24.4898	1.9			0	45	126	5.15	0			0	1	0	5	0	0	117	73	89							1	1	1	2	0	0	0	0	0	0	0	3	0	0
2	227				0	2	1	170	72	24.9135	1.8			0	155	317	10.52	0			0	1	1	5	0	0	129	73	97	68						1	0	0	1	0	0	0	0	0	0	0	3	2	0
2	228				0	2	1	176	148	47.7789	2.6			0	100	286	41.76	0			0	1	0	5	0	0	125	79	99	74						1	0	0	1	0	0	0	0	0	0	0	3	0	2.5
2	229				0	2	2	168	84	29.7619	1.9			0	48	154	4.85	0			0	1	0	5	0	0	137	83	105	68						1	0	0	1	0	0	0	0	0	0	0	3	0	0
2	230				0	7	1	172						0	163	971	58.99	0			0	1	0	5	0	0	166	90	133							1	0	0	3	0	0	0	0	2.5	0	0	3	0	2.5
2	231				0	2	1	173	72	24.0569	1.9			0	160	545	21.73	0			0	1	1	5	6	0	114	65	85	71						0	1	0		0	0	0	0	0	0	0	1	0	0
2	232				0	2	1	170	170	58.8235	2.6			0	92	284	33.87	0			0	1	0	5	0	0	107	50	71	67						1	1	1	3	0	0	0	0	0	0	0	4	0	2.5
2	233				0	1	1	169	96	33.6123	2.1			0	58	277	11.41	0			0	1	0	4	0	0	125	91	105	77						1	0	0	1	0	0	0	0	0	0.2	0	1	0	0
2	234				0	2	1	186	90	26.0146	2.1			0	52	91	7.33	0			0	1	0	5	0	0	139	88	106	81						0	0	0		0	0	0	0	0	0	0	4	0	0
2	235				0	5	1	183	103	30.7564	2.2			0	136	506	18.77	0			0	1	1	5	0	0	136	75	99	60						0	0	1		0	0	0	0	2.5	0	0	3	0	0
2	236				0	7	1	178	91	28.7211	2.1			0	176	474	19.52	0			0	1	0	5	0	0	136	65	93	59						0	0	0		0	0	0	0	2.5	0	0	4	0	0
2	237				0	4	1	176			2			0	64	270	9.66	0			0	1	0	5	0	0	160	59	89	34						1	0	1	3	0	0	0	0	0	0	0	4	0	0
2	238				0	3	1	186	85	24.5693	2.1			0	143	718	23.1	0			0	1	1	5	6	0	159	110	130	103						2	0	0		0	0	0	0	0	0	0	3	0	0
2	239				0	6	2	160	48	18.75	1.5			0	62	192	3.78	0			0	1	0	5	0	0	151	62	100	74						1	2	0	1	0	0	1	0	0	0.1	0		0	0
2	240				0	7	2	158	58	23.2335	1.6			0	99	306	9.15	0			0	1	0	5	0	0	154	64	96	56	177	72	110	58		0	3	0		0	0	0	0	2.5	0	0	3	0	0
2	241				0	2	1	180	120	37.037	2.4			0	176	332	27.28	0			0	1	1	5	6	0	146	77	106	81						0	0	0		0	0	0	0	0	0	0	4	0	0
2	242				0	6	1	185	96	28.0497	2.2			0	127	244	24.49	0			0	1	0	5	0	0	101	71	83	113						1	0	0	1	0	0	0	0	0	0	0	4	0	2.5
2	243				0	1	2	160	54	21.0937	1.6			0	78	228	3.47	0			0	1	0	4	0	0	151	84	111	81						1	2	0	1	0	0	1	0	0	0.2	0		0	0
2	244				0	1	2	160	66	25.7812	1.7			0	39	55	4.13	0			0	1	0	4	0	0	122	80	99	71						0				0	0	0	0	0	0.2	0	4	0	2.5
2	245				0	3	1							0	58	426	23.02	0			0	1	0	5	0	0	113	57	72	75						1	0	0	2	0	0	0	0	0	0	0	4	0	0
2	246				0	2	2	167	58	20.7967	1.6			0	33	71	1.85	0			0	1	0	4	0	0	112	51	78	77						0	0	0		0	0	0	0	0	0.1	0	2	0	0
2	247				0	6	1	166	74	26.8544	1.8			0	75	177	8.49	0			0	1	0	5	0	0	155	65								1	0	0	1	0	0	0	0	0	0	0	4	0	2
2	248				0	3	1	182	90	27.1706	2.1			0	27	74	2.78	0			0	1	0	5	0	0	142	74	96	57						0				0	0	0	0	0	0	0	4	0	0
2	249				0	3	2	150	63	28	1.6			0	58	297	9.56	0			0	1	1	4	5	0	129	76	99	71						0	0	0		0	0	0	0	0	0	0	3	0	2.5
2	250				0	1	2	185	96	28.0497	2.2			0	201	883	38.18	0			0	1	1	4	5	0	127	85	104	66						1	0	0	1	0	0	0	0	0	0.4	0		0	0
2	251				0	2	1							0	35	44	5.97	0			0	1	0	5	0	0	130	74	95	51						0	1	0		0	0	0	0	0	0	0		0	2.5
2	252				0	3	2	161	98	37.8072	2			0	74	311	17.03	0			0	1	0	4	0	0	128	72	93	71						1	2	0	2	0	0	0	0	0	0	0	4	0	0
2	253				0	3	2	158	72	28.8415	1.7			0	43	239	8.08	0			0	1	0	4	0	0	137	64	94	64						0	0	0		0	0	0	0	0	0	0	3	0	2
2	254				0	2	1	176	97	31.3146	2.1			0	85	643	31.16	0			0	1	1	5	6	0										0	0	0		0	0	0	0	0	0	0	1	0	3
2	255				0	3	1	174	93	30.7174	2.1			0	37	83	6.2	0			0	1	0	5	0	0	139	71	97	58						0	0	0		0	0	0	0	0	0	0	4	0	0
2	256				0	7	1	172	89	30.0838	2			0	73	162	14.35	0			0	1	0	5	0	0	115	70	87	70						1	0	0	2	0	0	0	0	2.5	0	0	1	0	4
2	257				0	6	1							0	44	121	6.05	0				1	0	5	0	0										0	1	0		0	0	0	0	0	0	0	1	0	2.5
2	258				0	6	1	160	82	32.0312	1.9			0	192	766	25.06	0			0	1	1	5	0	0	165	71	105	86						1	0	0	5	0	0	0	0	0	0	0	3	0	2.5
2	259				0	3	1	178	75	23.6713	1.9			0	22	66	2.61	0			0	1	0	5	0	0	160	90	119	82						0	0	0		0	0	1	0	0	0	0	4	0	0
2	260				0	3	2	170	75	25.9516	1.9			0	72	141	6.86	0			0	1	0	5	0	0	176	85	124	79						0	0	0		0	0	0	0	0	0	0	2	0	0
2	261				0	5	1	177	80	25.5354				0	102	129	10.12	0			0	1	0	5	0	0	150	77	102	71						0	0	0		0	0	0	0	0	0	0	4	0	2.5
2	262				0	1	1		73					0	246	364	20.94	0			0	1	0	4	0	0	130	80	102	64	132	79	103	71		1	0	3	8	0	0	0	0	0	0.2	0	4	0	0
2	263				0	7	1	172	81	27.3797	1.9			1	159	1433	40.47	0			0	1	0	5	0	0										1	2	2	1	0	1	0	0	2.5	0	0	2	0	0
2	264				0	3	2	175	89	29.0612	2			0	114	565	16.28	0			0	1	1	4	5	0	112	65	86	81						0	0	0		0	0	0	0	0	0	0		0	0
2	265				0	2	1	191	116	31.7974	2.4			0	67	78	5.32	0			0	1	1	5	0	0	131	72	94	69						0	0	0		0	0	0	0	0	0	0	1	0	2.5
2	266				0	2	1	170	80	27.6817	1.9			0	45	100	5.29	0			0	1	0	5	0	0	119	70	91	68						0	0	2		0	0	0	0	0	0	0	3	0	0
2	267				0	2	1	173	74	24.7252	1.9			0	163	534	18.13	0			0	1	1	5	0	0	144	65	98	74						0	1	0		0	0	0	0	0	0	0	3	0	0
2	268				0	4	2	163	77	28.9811	1.8			0	50	338	7.6	0			0	1	0	4	0	0	130	77	100	88						2	0	0		0	0	0	0	2.5	0	0	2	0	0
2	269				0	4	1	173	78	26.0617	1.9			0	145	1004	26.31	0			0	1	0	5	0	0										2	0	0		0	0	0	0	2.5	0	0	1	0	0
2	270				0	2	1							0	161	700	20.5	0			0	1	1	6	0	0	106	63	84	136						0	0	0		0	0	0	0	0	0	0	1	0	0
2	271				0	3	2	158	70	28.0404	1.7			0	118	178	12.31	0			0	1	0	5	0	0	138	48	75	71	122	43	71	83		0	0	0		0	0	0	0	0	0	0	4	0	3
2	272				0	6	1	160	78	30.4687	1.8			0	92	152	13.96	0			0	1	0	5	0	0	185	103	136	98						0	0	0		0	0	0	0	0	0	0	4	0	0
2	273				0	3	2	165	50	18.3655	1.5			0	56	100	1.77	0			0	1	0	5	0	0	151	69	102							0	0	0		0	0	0	0	0	0	0	4	0	0
2	274				0	3	2	158	50	20.0288	1.5			0	103	135	3.34	0			0	1	0	5	0	0	177	73	113	56						2	1	0		0	0	0	0	0	0.3	0	4	0	0
2	275				0	1	2	166	52	18.8707	1.6			0	44	65	1.9	0			0	1	0	4	0	0	119	80	99	65						0	0	0		0	0	0	1	0	0.4	0	2	0	0
2	276				0	3	1	190	87	24.0997	2.2			0	35	44	3.5	0			0	1	0	5	0	0	111	80	93	70						2	0	0		0	0	1	0	0	0	0	4	0	0
2	277				0	3	1							0	104	428	20.26	0			0	1	1	6	0	0	125	75	97	57						2	0	0		0	0	0	0	0	0	0	4	0	0
2	278				0	7	1	163	108	40.6489	2.1			0	81	610	38.83	0			0	1	0	5	0	0										0	0			0	0	0	0	5	0	0	4	0	2.5
2	279				0	5	1	182	116	35.0199	2.4			0	169	899	60.36	0			0	1	0	5	0	0	181	74	112	55						2	0	3		0	0	0	0	0	0	0	3	0	0
2	280				0	5	1	175	95	31.0204	2.1			0	108	693	25.62	0			0	1	0	5	0	0	108	82	89	86						1	0	0	1	0	0	0	0	0	0	0	1	0	2.5
2	281				0	1	1	185	107	31.2637	2.3			0	131	471	19.53	0			0	1	1	5	0	0	114	83	96	63						0	1	0		0	0	0	0	0	0.2	0	4	0	0
2	283				0	3	1	183	130	38.8187	2.5			0	103	326	29.88	0			0	1	0	5	0	0	115	51	75	38						0	2	2		0	0	0	0	0	0	0	4	0	0
2	284				0	3	1	176	116	37.4483	2.3			0	42	115	10.12	0			0	1	0	5	0	0	128	103	114	136						0	0	0		0	0	0	0	0	0	0	4	0	0
2	285				0	3	2	160	62	24.2187	1.6			0	34	34	3.12	0			0	1	0	4	0	0										0	0	0		0	0	0	0	0	0	0	4	0	0
2	286				0	3	2	164	135	50.1933	2.3			0	56	206	15.12	0			0	1	0	5	0	0										1	1	0	2	0	0	0	0	0	0	0	1	0	0
2	287				0	6	2	160	68	26.5625	1.7			0	218	881	24.74	0			0	1	1	5	0	0										1	0	2	1	0	0	0	0	0	0.4	1	4	0	2.5
2	288				0	7	1	173	110	36.7537	2.2			0	75	247	26.45	0			0	1	0	5	0	0	124	76	96	74						0	0	2		0	0	0	0	2.5	0	0	3	0	0
2	289				0	7	2	160	59	23.0469	1.6			0	50	220	4.4	0			0	1	0	5	0	0	122	56	83	68						0	2	0		0	0	0	0	2.5	0	0	4	0	0
2	290				0	1	2	166	60	21.7738	1.7			0	138	483	9.94	0			0	1	1	4	5	0	179	81	118	55						0	2	0		0	0	0	0	0	0.4	0	1	0	0
2	291				0	3	1							0	198	327	15.6	0			0	1	1	6	0	0	84	59	71	79						2	0	0		0	0	0	0	0	0	0	1	0	0
2	292				0	4	2	165	55	20.202	1.6			0	42	330	3.77	0			0	1	0	4	0	0										2	1	0		0	0	0	0	2.5	0	0	4	0	2.5
2	293				0	2	1	180	80	24.6914	2			0	132	1198	16.55	0			0	1	1	5	6	0	200	108	145	73						0	0	0		0	0	0	0	0	0.6	0	2	0	0
2	294				0	3	1	183	88	26.2773	2.1			1	196	1918	57.46	0			0	1	1	5	6	0	130	77	98	55						0	0	0		0	1	0	0	0	0.6	0	1	0	0
2	295				0	2	2	180	89	27.4691	2.1			0	63	311	7.91	0			0	1	0	5	0	0	163	72	107	68						1	1	0	1	0	0	0	0	0	0	0	2	0	0
2	296				0	2	1	168	68	24.093	1.8			0	34	38	2.35	0			0	1	0	5	0	0	97	63	79	107						0	0	0		0	0	0	0	0	0	0	4	0	0
2	297				0	2	1	172	71	23.9995				0	63	90	6.11	0			0	1	0	5	0	0										0	0	0		0	0	0	0	0	0	0	3	0	0
2	298				0	2	1	168	110	38.9739	2.2			0	53	41	16.73	0			0	1	0	5	0	0	124	79	101	83						0	0	0		0	0	0	0	0	0	0	4	0	0
2	299				0	3	2	159	62	24.5243	1.6			0	29	136	2.49	0			0	1	0	5	0	0	122	77	90	81						1	0	3	2	0	0	0	0	0	0	0	3	0	0
2	300				0	3	2	164	80	29.7442	1.9			0	48	57	3.56	0			0	1	0	5	0	0	200	102	143	81						0	0	0		0	0	0	0	0	0	0	1	3	0
2	301				0	1	1	162	85	32.3884	1.9			0	140	454	13.43	0			0	1	1	5	0	0										1	0	1	2	0	0	0	0	0	0.4	0		0	0
2	302				0	3	1	172	82	27.7177	2			0	50	476	15.58	0			0	1	0	5	0	0	150	73	102	68						0	0	0		0	0	0	0	0	0	0		0	0
2	303				0	2	2	160	80	31.25	1.8			0	85	270	5.77	0			0	1	1	5	0	0	126	40	65	65						0	0	0		0	0	0	0	0	0.4	0	3	0	0
2	304				0	2	2	163	65	24.4646	1.7			0	56	141	4.96	0			0	1	0	5	0	0	134	59	91	54						1	1	0	1	0	0	0	0	0	0	0	4	0	0
2	305				0	7	1							0	86	268	46.24	0			0	1	0	5	0	0	112	61	78	78						0	2	0		0	0	0	0	2.5	0	0	4	0	4
2	306				0	2	2	158	76	30.4438	1.8			0	37	70	4.84	1			0	1	0	5	0	0	127	70	42	61						0	0	0		0	0	0	0	0	0	0	3	0	2.5
2	307				0	2	1	180	93	28.7037	2.1			0	25	77	8.84	0			0	1	0	5	0	0										0	0	0		0	0	0	0	0	0	0	3	0	0
2	308				0	2	2	158	63	25.2363	1.6			0	30	50	1.93	0			0	1	0	5	0	0	162	73	110	79						0	0	0		0	0	0	0	0	0	0	4	0	0
2	309				0	3	1	171	105	35.9085	2.2			0	121	396	28.22	0			0	1	1	6	0	0	99	60	78	90						2	0	0		0	0	0	0	0	0	0		0	0
2	310				0	6	2	160	82	32.0312	1.9			0	251	865	52.81	0			0	1	0	5	0	0	166	59	99	55						1	1	3	3	0	0	0	0	0	0.2	0	3	0	0
2	311				0	3	1	173	85	28.4005	2			0	50	53	4.46	0			0	1	0	5	0	0	147	76	103	82						2	0	0		0	0	0	0	0	0	0	4	0	3
2	312				0	2	1	178	83	26.1962	2			0	80	471	11.7	0			0	1	0	5	0	0	89	45	67	58						1	1	0	2	0	0	0	0	0	0	0	3	0	0
[truncated: 954 more rows]
[truncated: 15 more columns]

## Sheet: Legende
name	label	scale	code
Center	Center procedure was performed in	nominal (1,2)	1 'Kiel' 2 'Minden'
Nr.	patient number
Date of birth	date of birth	tt.mm.jjjj
ProcNo	Procedure number
u_dat	Date of proedure	tt.mm.jjjj
alter	Age	kardinal (in Jahren)
u_such	Operator (name)	nominal (1-23)	1'Wiemer', 2'Heer', 3'Theiss', 4'Dürrwald', 5'Aydilek', 6'Frenzel', 7'Barndt', 8'Basaran', 9'Frey', 10'Frank', 11'Grotkop', 12'Hippe', 13'Kroll', 14'Kuhn', 15'Langer', 16'Lüdde', 17'Lutz', 18'Ortolan', 19'Petrella', 20'Rehse', 21'Rosenberg', 22'Steinke', 23'Wieckhorst', freies Feld'Untersucher nicht dokumentiert'
geschl	Sex	nominal (1,2)	1'male', 2'female'
groes	Body length	kardinal (in cm)
gew	Body weight	kardinal (in kg)
BMI	Body-Mass-Index	kardinal ( in[kg/m^2])
KÖF	Body surface area	kardinal (in m^2)
quick	INR-value	kardinal (0-100)in %
Hb	Hemoglobin	kardinal
zugang	Arterial approach	ordinal (0-6)	0'no switch', 1'Switch from radial to femoral', 2'Switch from femoral to radial', 3'Switch from radial to radial', 4'r=a;f=v', 5'radial to brachial', 6'transjugular to femoral'
KM	Dye volume	kardinal (in ml)
d_dauer	Fluoroscopy Time (FT)	kardinal (in sek.)
d_dosis	x-ray	kardinal (in Gycm^2)
bypa	Previous coronary bypass surgery	nominal (0,1)	0'no', 1'yes'
aufn_dat	Date of admission	tt.mm.jjjj
entl_dat	Date of demission	tt.mm.jjjj
verweil	hospital stay	kardinal (in Tagen)
stat_amb	inpatient or outpatient stay	nominal (1,2)	1'inpatient', 2'outpatient', opent field'not documented'
diag_pci	diagnostic procedure or PCI	nominal (0,1)	0'diagnotic', 1'PCI', open field'not documented'
schleu_gr	Sheath Size in French	ordinal	4, 5, 6, 7, 8, open field'not documented'
schleu_w	Sheath Change and to which size	ordinal	0'no switch', 4, 5, 6, 7
rad_li	Left radial artery	nominal (0,1)	0'no', 1'yes'
RRs	Preprocedural systolic aortal blood pressure	kardinal (in mmHg)
RRd	Preprocedural diastolic aortal blood pressure	kardinal (in mmHg)
RRm	Preprocedural average aortal blood pressure	kardinal (in mmHg)
HF_preangio	Preprocedural heart rate	kardinal
RRs_n	Postprocedural systolic aortal blood pressure	kardinal (in mmHg)
RRd_n	Postprocedural diastolic aortal blood pressure	kardinal (in mmHg)
RRm_n	Postprocedural average aortal blood pressure	kardinal (in mmHg)
HF_postangio	Postprocedural heart rate	kardinal
angiosystem	biplan or monoplan in 2013 in Kiel only (Center 1)	nominal (1,2)	1'monoplan', 2'biplan', open filed'not documented/not done in that year'
cath	Caths used	nominal (0, 1, 2)	0 ' TIGER only', 1 'TIGER-Switch', 2 ' Tiger not used'
LCA	Catheter stability within the left corornary ostium	nominal (0,1)	0 'stable seating', 1 'dislocated once', 2 'dislocated twice', 3 'dislocated threetimes', etc. open field not assassable' (0 'stable ostial seating', >0 'unstable ostial seating')
RCA	Catheter stability within the right corornary ostium	nominal (0,1)	0 'stable seating', 1 'dislocated once', 2 'dislocated twice', 3 'dislocated threetimes', etc. open field not assassable' (0 'stable ostial seating', >0 'unstable ostial seating')
cath_switch	Cath replaced after Tiger did not work	nominal (1-11)	1'Judkins Left', 2'Judkins Rhight', 3'Judkins Left AND Right', 4'Williams', 5'AL1/2', 6'LCB', 7'TIG', 8'MPA1', 9'Amplatz AR', 10'IM', 11'LCB', open field 'no catheter switch performed'
Radial_artery	Quality of radial artery	ordinal (0-7)	0'unobstrutive', 1'Radial kinking managable/Radial kinking without Terumo in Kiel', 2'Radial kinking with Terumo', 3'Stenosis managable', 4'Terumo, but not documented whether present stenosis or not', 5'break up because of kinking/ Kinking not managable', 6'Kinking managable without Terumo and in chath-films radial artery is documented', 7'unclear problem'
r_break up	breaking up radial approach	nominal (0,1)	0'no', 1'yes'
post_compl	postinterventional complications	nominal (0,1)	0'no', 1'yes'
r_spasmus	Rdial spasm	nominal (0,1)	0'no', 1'yes'
verapamil	Verapamil applied	kardinal (in mg)
nitro	Nitrat applied	kardinal (in mg)
atropin	Atropin applied	kardinal (in mg)
AP	Onset fo angina pectoris (Ap)	ordinal (0-4)	1'typical AP', 2'atypical AP', 3'recurrent AP',4'Patient denied AP', open label'not documented'
CCS	Angina pectoris according to CCS	ordinal (0/1/1,5/2/2,5/3/3,5/4)	0'silent ischemie or not documented', 1, 2, 3, 4 according to CCS
NYHA	Dyspnoe according to NYHA	ordinal (0/1/1,5/2/2,5/3/3,5/4)	0'silent ischemie or not documented', 1, 2, 3, 4 according to NYHA
CAD	Coronary artery disease	ordinal (0,1,2,3,4)	0'Ausschluss KHK', 1'One coronary artery disease', 2'Two coronary artery disease', 3'Three coronary artery disease', 4'Discrete coronary sclerosis'
LVF	Left-ventr. Ejection fraction (LVF; in LV-angiography)	ordinal (0/ 0,5/ 1/ 1,5/ 2/ 2,5/ 3)	0'good LVF', 0,5'good - slightly reduced LVF', 1'slightly reduced LVF', 1,5'slight - midgrade LV-dysfunction', 2'midgrade LV-dysfunction', 2,5'mid - highgrade LV-dysfunction', 3'highgrade LV-dysfunction', open field 'not documented'
HDL	High Density Lipoprotein	kardinal
LDL	Low Density Lipoprotein	kardinal
Hf_ Aufn	Heartrate at admission	kardinal
rh_stör	Heartrhythm destubances at admission	ordinal (0,1,3,4,5)	0'no heartrhythm desturbances', 1'atrial fibrillation', 3'SVT (supraventr. tachykardia)', 4'atrial flutter', 5'Schmalkomplextachykardie'
RRsys_Aufn	Systolic bloodpressure at admission	kardinal (in mmHg)
RRdia_Aufn	Diastolic bloodpressure at admission	kardinal (in mmHg)
AH	Arterial hypertension	nominal (0,1)	0'no', 1'yes'
DM	Diabetes mellitus	nominal (0,1)	0'no', 1'yes'
HbA1c	HbA1c	kardinal (in %)
FA	positive familiy history for coronary artery disease	nominal (0,1)	0'no', 1'yes'
nikotin	Nikotin	nominal (0,1)	0'no', 1'yes'
PAD	peripheral artery disease	nominal (0,1)	0'no', 1'yes'
lipo	Hypercholoesterinemia	nominal (0,1)	0'no', 1'yes'
